# Supplementary material for: Ancyronyx lianlabangorum sp. nov., a new spider riffle beetle from Sarawak, and new distribution records for A. pulcherrimus Kodada, Jäch & Čiampor based on DNA barcodes (Coleoptera, Elmidae)
Source: Zookeys. 2020 Dec 14;1003:31–55. doi: 10.3897/zookeys.1003.55541 (PMC7752891; doi:10.3897/zookeys.1003.55541)
Supplement: XML Treatment for Ancyronyx lianlabangorum [file zookeys.1003.55541-treatment1.xml]

<!DOCTYPE tp:taxon-treatment
  PUBLIC "-//TaxonX//DTD Taxonomic Treatment Publishing DTD v0 20100105//EN" "tax-treatment-NSO.dtd">
<tp:taxon-treatment xmlns:tp="http://www.plazi.org/taxpub"><tp:treatment-meta><kwd-group><label>Taxon classification</label><kwd><named-content xmlns:xlink="http://www.w3.org/1999/xlink" content-type="kingdom">Animalia</named-content></kwd><kwd><named-content xmlns:xlink="http://www.w3.org/1999/xlink" content-type="order">Coleoptera</named-content></kwd><kwd><named-content xmlns:xlink="http://www.w3.org/1999/xlink" content-type="family">Elmidae</named-content></kwd></kwd-group><mixed-citation publication-type="journal"><person-group><name><surname>Kodada</surname><given-names>Ján</given-names></name><name><surname>Jäch</surname><given-names>Manfred A.</given-names></name><name><surname>Freitag</surname><given-names>Hendrik</given-names></name><name><surname>Čiamporová-Zaťovičová</surname><given-names>Zuzana</given-names></name><name><surname>Goffová</surname><given-names>Katarína</given-names></name><name><surname>Selnekovič</surname><given-names>Dávid</given-names></name><name><surname>Jr</surname><given-names>Fedor Čiampor</given-names></name></person-group><article-title><italic><tp:taxon-name><tp:taxon-name-part taxon-name-part-type="genus" reg="Ancyronyx">Ancyronyx</tp:taxon-name-part> <tp:taxon-name-part taxon-name-part-type="species" reg="lianlabangorum">lianlabangorum</tp:taxon-name-part></tp:taxon-name></italic> sp. nov., a new spider riffle beetle from Sarawak, and new distribution records for <italic><tp:taxon-name><tp:taxon-name-part taxon-name-part-type="genus" reg="Ancyronyx">A.</tp:taxon-name-part> <tp:taxon-name-part taxon-name-part-type="species" reg="pulcherrimus">pulcherrimus</tp:taxon-name-part></tp:taxon-name></italic> Kodada, Jäch &amp; Čiampor based on DNA barcodes (<tp:taxon-name><tp:taxon-name-part taxon-name-part-type="order">Coleoptera</tp:taxon-name-part></tp:taxon-name>, <tp:taxon-name><tp:taxon-name-part taxon-name-part-type="family">Elmidae</tp:taxon-name-part></tp:taxon-name>)</article-title><source>Zookeys</source><day>14</day><month>12</month><year>2020</year><volume>1003</volume><fpage>31</fpage><lpage>55</lpage><pub-id pub-id-type="doi">10.3897/zookeys.1003.55541</pub-id></mixed-citation></tp:treatment-meta><tp:nomenclature><tp:taxon-name><object-id xmlns:xlink="http://www.w3.org/1999/xlink" content-type="arpha" xlink:type="simple">79F211AB-1C32-5F3E-9EC5-AB416A067D30</object-id>
              <tp:taxon-name-part taxon-name-part-type="genus" reg="Ancyronyx">Ancyronyx</tp:taxon-name-part>
              <tp:taxon-name-part taxon-name-part-type="species" reg="lianlabangorum">lianlabangorum</tp:taxon-name-part>
              <object-id xmlns:xlink="http://www.w3.org/1999/xlink" content-type="zoobank" xlink:type="simple">http://zoobank.org/FC6E0E5C-1FE9-431E-BB0B-DF81F5D44FB1</object-id>
            </tp:taxon-name><tp:taxon-status xmlns:xlink="http://www.w3.org/1999/xlink" xlink:type="simple">sp. nov.</tp:taxon-status></tp:nomenclature><tp:treatment-sec sec-type="type locality" id="SECID0ELWBG"><title>Type locality</title><p><bold>(Fig. <xref ref-type="fig" rid="F5">5A</xref>).</bold> Pa’ Ramudu River (a tributary of Pa’ Kelapang River), <named-content xmlns:xlink="http://www.w3.org/1999/xlink" content-type="dwc:verbatimCoordinates" xlink:type="simple"><named-content content-type="geo-json" specific-use="{&#34;type&#34;:&#34;Point&#34;,&#34;coordinates&#34;:[115.506250,3.537833]}" id="NCID0E2WBG" xlink:type="simple">3°32'16.2"N, 115°30'22.5"E</named-content></named-content>, ca 900 m a.s.l.; meandering, 7–15 m wide, shallow, slowly flowing through a degraded primary forest; environment of Kampung Ramudu, Kelabit Highlands, Sarawak, Malaysia.</p></tp:treatment-sec><tp:treatment-sec sec-type="type material" id="SECID0EAXBG"><title>Type material.</title><p><bold><italic>Holotype</italic></bold> ♂ [JK147] (<abbrev xmlns:xlink="http://www.w3.org/1999/xlink" content-type="institution" xlink:title="Forest Department Sarawak, Kuching, Malaysia" id="ABBRID0ELXBG" xlink:type="simple">CFDS</abbrev>): “Malaysia, Sarawak, Miri distr., Ramudu env., 5.03.2019, (No. 51), <named-content xmlns:xlink="http://www.w3.org/1999/xlink" content-type="dwc:verbatimCoordinates" xlink:type="simple"><named-content content-type="geo-json" specific-use="{&#34;type&#34;:&#34;Point&#34;,&#34;coordinates&#34;:[115.506250,3.537833]}" id="NCID0ETXBG" xlink:type="simple">3°32'16.2"N, 115°30'22.5"E</named-content></named-content>, ca. 900 m a.s.l., Ramudu riv., J. Kodada &amp; D. Selnekovič lgt.”. <bold><italic>Paratypes</italic></bold> (<abbrev xmlns:xlink="http://www.w3.org/1999/xlink" content-type="institution" xlink:title="Forest Department Sarawak, Kuching, Malaysia" id="ABBRID0E2XBG" xlink:type="simple">CFDS</abbrev>, <abbrev xmlns:xlink="http://www.w3.org/1999/xlink" xlink:title="collection of Ján Kodada, Bratislava, Slovakia" id="ABBRID0EAYBG" xlink:type="simple">CKB</abbrev>, <named-content xmlns:xlink="http://www.w3.org/1999/xlink" content-type="dwc:institutional_code" xlink:type="simple">NMW</named-content>): 10 ♂♂ [incl. JK146], 4 ♀♀ [incl. JK144, JK145]: same label data as holotype; 3 ♂♂, 4 ♀♀: “Malaysia, Sarawak, Miri distr., Ramudu env., 5.–6.03.2019, (No.50), Pa’ Masia riv., <named-content xmlns:xlink="http://www.w3.org/1999/xlink" content-type="dwc:verbatimCoordinates" xlink:type="simple"><named-content content-type="geo-json" specific-use="{&#34;type&#34;:&#34;Point&#34;,&#34;coordinates&#34;:[115.511500,3.532528]}" id="NCID0EMYBG" xlink:type="simple">3°31'57.1"N, 115°30'41.4"E</named-content></named-content>, ca. 970 m a.s.l., J. Kodada &amp; D. Selnekovič lgt.”; 1 ♀: “Malaysia, Sarawak, Miri distr., Ramudu env., 28.06.2018, (18) <named-content xmlns:xlink="http://www.w3.org/1999/xlink" content-type="dwc:verbatimCoordinates" xlink:type="simple"><named-content content-type="geo-json" specific-use="{&#34;type&#34;:&#34;Point&#34;,&#34;coordinates&#34;:[115.490528,3.547444]}" id="NCID0EUYBG" xlink:type="simple">03°32'50.8"N, 115°29'25.9"E</named-content></named-content>, 920 m a.s.l., Pa’ Kasi riv., J. Kodada &amp; D. Selnekovič lgt.”.</p></tp:treatment-sec><tp:treatment-sec sec-type="diagnosis" id="SECID0EZYBG"><title>Diagnosis.</title><p><italic><tp:taxon-name><tp:taxon-name-part taxon-name-part-type="genus" reg="Ancyronyx">Ancyronyx</tp:taxon-name-part> <tp:taxon-name-part taxon-name-part-type="species" reg="lianlabangorum">lianlabangorum</tp:taxon-name-part></tp:taxon-name></italic> sp. nov. represents one of the largest species characterized by: (1) large size: body length ca 2.5–3.0 mm and elytral width ca 1.3–1.4 mm; (2) comparatively short obovate body form; (3) shiny black head and unicolored yellow pronotum; (4) black-yellowish color pattern of elytra with moderately prevailing black; (5) femora yellowish around middle, lacking dark spot; (6) aedeagus large, with subparallel-sided, apically abruptly narrowed penis; parameres robust, shorter and reaching only up to apical third of penis length, apices wide and emarginate near middle; (7) ovipositor robust, with numerous conspicuous peg-like sensilla; stylus moderately long: ca 0.43× as long as distal portion of coxite; distal part of coxite short and wide: 1.16× as long as wide at middle; longitudinal baculum of paraprocts about twice as long as coxite.</p><p>The morphologically most similar <italic><tp:taxon-name><tp:taxon-name-part taxon-name-part-type="genus" reg="Ancyronyx">A.</tp:taxon-name-part> <tp:taxon-name-part taxon-name-part-type="species" reg="pulcherrimus">pulcherrimus</tp:taxon-name-part></tp:taxon-name></italic> can be distinguished by: (1) distinctly smaller size: body length ≤2.0 mm and elytral width ≤0.9 mm; (2) subparallel-sided elongate body form; (3) bicolored head and pronotum; (4) black-yellowish color pattern of elytra with moderately prevailing yellow; (5) femora with dark spot near middle; (6) smaller aedeagus with sides of penis subparallel in basal half and gradually tapering in apical half; parameres long, nearly reaching tip of penis, apices subtruncate and wide; (7) ovipositor slender, with fewer conspicuous peg-like sensilla; distal portion of coxite longer and thinner: 1.8× as long as wide at middle; longitudinal baculum of paraprocts ca 1.6× as long as coxite; (8) about 17% divergence of the partial mtDNA for cytochrome c oxidase subunit <abbrev xmlns:xlink="http://www.w3.org/1999/xlink" xlink:title="cytochrome c oxidase subunit I" id="ABBRID0EXZBG" xlink:type="simple">COI</abbrev>.</p><p><italic><tp:taxon-name><tp:taxon-name-part taxon-name-part-type="genus" reg="Ancyronyx">Ancyronyx</tp:taxon-name-part> <tp:taxon-name-part taxon-name-part-type="species" reg="reticulatus">reticulatus</tp:taxon-name-part></tp:taxon-name></italic>, the second similar species, differs from the new species in: (1) distinctly smaller size: body length ≤2.1 mm and elytral width ≤0.9 mm; (2) subparallel-sided elongate body form; (3) bicolored head and pronotum; (4) black-yellowish color pattern of elytra usually with moderately prevailing yellow; (5) surface of elytra and metaventral disc matt, reticulate; (6) smaller aedeagus with sides of penis subparallel along basal half and gradually tapering in apical half; parameres long, nearly reaching tip of penis with apices truncate; (7) ovipositor shorter, with fewer conspicuous peg-like sensilla; stylus longer compared to length of distal portion of coxite; longitudinal baculum of paraprocts ca 1.6× as long as coxite.</p><p><italic><tp:taxon-name><tp:taxon-name-part taxon-name-part-type="genus" reg="Ancyronyx">Ancyronyx</tp:taxon-name-part> <tp:taxon-name-part taxon-name-part-type="species" reg="helgeschneideri">helgeschneideri</tp:taxon-name-part></tp:taxon-name></italic> Freitag &amp; Jäch from Palawan (Philippines) is also quite similar, but differs from the new species in: (1) distinctly smaller size: body length ≤2.0 mm and elytral width up to 0.9 mm; (2) elongate-oval body form; (3) bicolored head and pronotum; (4) elytral color pattern with moderately prevailing dark brown; (5) elytral surface rugulose; (6) distinctly smaller aedeagus with conically tapering penis; parameres long, nearly reaching tip of penis with obliquely truncate apices; (7) ovipositor shorter, stylus and distal portion of coxite relatively longer; longitudinal baculum of paraprocts ca 1.3× as long as coxite.</p></tp:treatment-sec><tp:treatment-sec sec-type="description" id="SECID0EV1BG"><title>Description of holotype male.</title><p>Body form obovate, with rather typical, narrowed “flightless” appearance; elytra strongly convex dorsally, with the highest point at anterior 0.43; <abbrev xmlns:xlink="http://www.w3.org/1999/xlink" xlink:title="body length without head" id="ABBRID0E21BG" xlink:type="simple">BL</abbrev>: 2.97 mm, <abbrev xmlns:xlink="http://www.w3.org/1999/xlink" xlink:title="maximum combined elytral width" id="ABBRID0E61BG" xlink:type="simple">EW</abbrev>: 1.37 mm, <abbrev xmlns:xlink="http://www.w3.org/1999/xlink" xlink:title="body length without head" id="ABBRID0ED2BG" xlink:type="simple">BL</abbrev>/<abbrev xmlns:xlink="http://www.w3.org/1999/xlink" xlink:title="maximum combined elytral width" id="ABBRID0EH2BG" xlink:type="simple">EW</abbrev>: 2.17.</p><p><bold><italic>Coloration</italic> (Fig. <xref ref-type="fig" rid="F3">3A</xref>).</bold> Labrum black with brownish anterior margin; mandibles dark brown, remaining mouth parts and antennae yellow, except apically darkened terminal antennomere; cranium black dorsally, yellow ventrally; pronotum yellowish; scutellum brownish. Elytra bicolored; anterior half dominantly black with small yellowish spot on humeri and a large central yellowish spot reaching laterally up to the third stria and from anterior fourth up to slightly behind mid-length of the elytra; central spot extending laterad up to margins and posteriad toward apices; thus, the black preapical mark is anchor-shaped. All anepisterna, epimera and lateral portions of metaventrite black; coxae yellow; femora yellowish except small black apical portion; tibiae dark in proximal 0.4 and near articulation with tarsi, yellowish in distal portions; tarsomeres 1–2 darker, tarsomeres 3–5, and claws yellowish brown.</p><fig id="F3" position="float" orientation="portrait"><object-id xmlns:xlink="http://www.w3.org/1999/xlink" content-type="doi" xlink:type="simple">10.3897/zookeys.1003.55541.figure3</object-id><object-id xmlns:xlink="http://www.w3.org/1999/xlink" content-type="arpha" xlink:type="simple">D7D95A67-DB65-51E9-BD02-0ADFADAE412B</object-id><label>Figure 3.</label><caption><p><italic><tp:taxon-name><tp:taxon-name-part taxon-name-part-type="genus" reg="Ancyronyx">Ancyronyx</tp:taxon-name-part> <tp:taxon-name-part taxon-name-part-type="species" reg="lianlabangorum">lianlabangorum</tp:taxon-name-part></tp:taxon-name></italic> sp. nov. <bold>A</bold> holotype, dorsal view, body length 2.97 mm <bold>B</bold> female paratype, dorsal view, body length 2.97 mm <bold>C</bold> holotype, dorsal view of body <bold>D</bold> holotype, ventral view of body <bold>E</bold> brachypterous paratype with removed elytron, dorsal view, body length 2.98 mm.</p></caption><graphic xmlns:xlink="http://www.w3.org/1999/xlink" xlink:href="zookeys-1003-031-g003.jpg" position="float" orientation="portrait" xlink:type="simple" id="oo_486554.jpg"><uri content-type="original_file" xlink:type="simple">https://binary.pensoft.net/fig/486554</uri></graphic></fig><fig id="F4" position="float" orientation="portrait"><object-id xmlns:xlink="http://www.w3.org/1999/xlink" content-type="doi" xlink:type="simple">10.3897/zookeys.1003.55541.figure4</object-id><object-id xmlns:xlink="http://www.w3.org/1999/xlink" content-type="arpha" xlink:type="simple">F8FAE817-F3CF-5757-8069-598B064AE42E</object-id><label>Figure 4.</label><caption><p><italic><tp:taxon-name><tp:taxon-name-part taxon-name-part-type="genus" reg="Ancyronyx">Ancyronyx</tp:taxon-name-part> <tp:taxon-name-part taxon-name-part-type="species" reg="pulcherrimus">pulcherrimus</tp:taxon-name-part></tp:taxon-name></italic><bold>A</bold> male from Gunung Mulu <abbrev xmlns:xlink="http://www.w3.org/1999/xlink" content-type="institution" xlink:title="Gunung Mulu National Park" id="ABBRID0EN4BG" xlink:type="simple">NP</abbrev>, body length 1.82 mm <bold>B</bold> brachypterous male from Gunung Mulu <abbrev xmlns:xlink="http://www.w3.org/1999/xlink" content-type="institution" xlink:title="Gunung Mulu National Park" id="ABBRID0EU4BG" xlink:type="simple">NP</abbrev>, dorsal view (left elytron and apical segments of abdomen removed), body length 1.92 mm <bold>C</bold> male from Bayur River, dorsal view, body length 1.70 mm <bold>D</bold> male [JK106] from Bayur River, dorsal view, body length 1.70 mm.</p></caption><graphic xmlns:xlink="http://www.w3.org/1999/xlink" xlink:href="zookeys-1003-031-g004.jpg" position="float" orientation="portrait" xlink:type="simple" id="oo_486555.jpg"><uri content-type="original_file" xlink:type="simple">https://binary.pensoft.net/fig/486555</uri></graphic></fig><p><bold><italic>Head</italic>.</bold> Labrum about as long as clypeus, anterior margin slightly concave, almost straight; bipunctate: larger punctures deeper and with fine setae, smaller punctures dense and very shallow, thus surface appearing microreticulate (visible at a magnification of 160×). Clypeus wide, extremely finely punctate-reticulate on anterior half, smooth and shiny on posterior half. Frons and vertex irregularly punctate, punctation more distinct on central portion, punctures intermixed with flat shiny tubercles; frontoclypeal suture almost straight, extremely finely impressed; surface deeply impressed around antennal insertions. Eyes large, subellipsoidal in lateral view, strongly protruding near middle; ratio of horizontal/vertical eye diameter: 1.36. Antennae 11-segmented, about as long as pronotum; each antennomere with a few scattered trichoid setae; antennomeres 9–11 each with two clusters of peg-like setae near distal margins; terminal segment with additional different sensilla. Ratio of length of antennomeres 1–11: 0.09: 0.09: 0.07: 0.05: 0.05: 0.05: 0.05: 0.07: 0.07: 0.07: 0.17 mm. Gena microsculptured; gula narrow, smooth; gular sutures very fine, but discernible; posterior tentorial pits deep and large. <abbrev xmlns:xlink="http://www.w3.org/1999/xlink" xlink:title="head width including eyes" id="ABBRID0EJ5BG" xlink:type="simple">HW</abbrev>: 0.66 mm; <abbrev xmlns:xlink="http://www.w3.org/1999/xlink" xlink:title="interocular distance" id="ABBRID0EN5BG" xlink:type="simple">ID</abbrev>: 0.38 mm.</p><p><bold><italic>Thorax</italic>.</bold> Pronotum (Fig. <xref ref-type="fig" rid="F3">3C</xref>) distinctly broader than long, <abbrev xmlns:xlink="http://www.w3.org/1999/xlink" xlink:title="pronotal length" id="ABBRID0E35BG" xlink:type="simple">PL</abbrev>/<abbrev xmlns:xlink="http://www.w3.org/1999/xlink" xlink:title="maximum pronotal width" id="ABBRID0EA6BG" xlink:type="simple">MW</abbrev>: 0.76, <abbrev xmlns:xlink="http://www.w3.org/1999/xlink" xlink:title="pronotal length" id="ABBRID0EE6BG" xlink:type="simple">PL</abbrev>: 0.87 mm, <abbrev xmlns:xlink="http://www.w3.org/1999/xlink" xlink:title="maximum pronotal width" id="ABBRID0EI6BG" xlink:type="simple">MW</abbrev>: 1.15 mm, widest near posterior angles; anteriorly attenuate; anterior margin strongly arcuate, bordered by narrow protruding translucent edge; hypomeral portion almost entirely visible in dorsal view; anterior transverse groove distinctly impressed, forming a widely open “V”; area posterior of transverse groove strongly gibbous and distinctly higher than anterior portion; mesal longitudinal carina absent; posterolateral oblique grooves shallow, hardly discernible. Pronotal surface with irregularly arranged, flat shiny, sometimes cordiform tubercles, each of which bears a short seta; tubercles in anterior transverse groove dense and coalescent (forming a nearly rasp-like structure), laterad and posteriad gradually smaller and less densely arranged. Prosternum irregularly densely and roughly punctate, very short in front of procoxae; anterior margin strongly concave, unusually thickened; prosternal process distinctly transverse, about as wide as head, depressed near apex, sides slightly sinuate; posterior margin widely rounded, feebly protruding posteriad. Scutellum subpentagonal, smooth and shiny. Elytra (Fig. <xref ref-type="fig" rid="F3">3C</xref>) moderately elongate and only somewhat wider than pronotum, <abbrev xmlns:xlink="http://www.w3.org/1999/xlink" xlink:title="elytral length" id="ABBRID0EQ6BG" xlink:type="simple">EL</abbrev>: 2.10 mm, <abbrev xmlns:xlink="http://www.w3.org/1999/xlink" xlink:title="maximum combined elytral width" id="ABBRID0EU6BG" xlink:type="simple">EW</abbrev>: 1.37 mm; convex in lateral view, with highest point at anterior 0.43; lateral sides visible in dorsal view; lateral outline slightly narrowed at level of metacoxae, then gradually convergent towards conjointly rounded apices; elytral punctures forming ten more or less regular rough rows; seven rows between suture and shoulder including accessory scutellary striole (five punctures); punctures large, round to subquadrate and deeply impressed on disc and laterally, smaller and less distinct posteriorly; interstices and intervals very narrow and moderately raised on disc and laterally, posteriorly becoming wider and flatter; surface shiny with sparse short setae and some longer trichoid setae (partly abrased); humeri small but prominent. Lateral rim visible from above, not serrate, finely carinate, positioned at abdominal recess of laterosternites and laterally produced margin of ventrites, very tightly fitted to abdomen. Mesoventrite approximately half as long as prosternum; mesoventral cavity deep and robust; surface strongly and irregularly punctate; without mesoventral discrimen; posterior angles rounded and moderately protruding, raised and partially concealing mesocoxae; mesepimeron small, protruding laterad into short blunt process visible in dorsal view. Metaventrite (Fig. <xref ref-type="fig" rid="F3">3D</xref>) along midline about as long as combined length of prosternum and mesoventrite; anterior margin arcuate, anterior portion declined; disc with deep wide longitudinal depression mesally, discrimen finely raised, metakatepisternal suture fine; surface densely irregularly roughly punctate, punctures coarser and denser laterally. Hind wing distinctly shorter than elytron, unfunctional, reduced in length and venation (Fig. <xref ref-type="fig" rid="F3">3E</xref>). Forelegs very long, about 1.73× as long as body; pro- and mesocoxae large and prominent, strongly protruding laterally at least partially visible in dorsal view, bluntly drop-shaped; metacoxae smaller and less protruding laterally. Femora and tibiae with short setae and characteristic pattern of smooth, shiny elongate flat tubercles; tibiae with a few longer setae; distal tarsomeres with several longer setae near apex; claws large, strongly curved, base with three teeth, two larger ones and a smaller one.</p><p><bold><italic>Abdomen</italic> (Fig. <xref ref-type="fig" rid="F3">3D</xref>).</bold> Intercoxal process moderately longer than length of first ventrite posterior of metacoxae, anterior margin very wide, arcuate; anteromedial portion on same level with bottom of metaventral depression; rows of deep punctures arranged along anterior margin; ratio of length of ventrites 1–5: 0.37: 0.23: 0.23: 0.18: 0.30 mm. Surface of ventrites 2–5 with sparse punctures and flat setiferous, almost cordiform tubercles; punctures more distinct on medial area; tubercles more prominent and more conspicuous laterally; fifth ventrite densely tuberculate.</p><p>Sternite IX ca 600 μm long and very robust (Fig. <xref ref-type="fig" rid="F7">7B</xref>); apical margin moderately arcuately emarginate; lateroapical portion with a few moderately long setae and numerous microtrichia; paraprocts not reaching beyond apical margin; ventral strut short and wide. Tergite VIII with complete transverse sinuate ridge dividing anterior and posterior portion, anterior surface with dense microtrichia; sides subparallel along basal half and arcuate in apical half; surface with sparse hair-like setae, which are more robust and longer on sublateral portions than along lateral margins.</p><p><bold><italic>Aedeagus</italic></bold> (Fig. <xref ref-type="fig" rid="F6">6A–C</xref>) ca 600 μm long; penis including lateral basal apophyses ca 2.4× as long as phallobase, robust and well sclerotized, sides subparallel, short apical portion abruptly narrowed and moderately curved ventrad (lateral view), dorsolateral portion with numerous shorter setae; apex widely rounded; basal apophyses long; ventral sac large; fibula conspicuous and long, moderately wide; dorsal portion mesally with unusual, more distinctly pigmented/sclerotized longitudinal structure (similar to fibula); surface of endophallus with spinules; corona distinct. Phallobase asymmetrical. Parameres robust and wide, reaching apical third of penis, broadest near base, narrowest near middle; dorsal and ventral outline moderately concave; apices wide, rounded and emarginated in middle, appearing nearly double-peaked (in dorsal/ventral view); apical and lateral surface of parameres with short setae.</p></tp:treatment-sec><tp:treatment-sec sec-type="Female abdomen and ovipositor" id="SECID0E4AAI"><title>Female abdomen and ovipositor.</title><p>Tergite VIII with strong complete transverse sinuate ridge; anterior portion with dense microtrichia; posterior portion more distinctly pigmented, with two sublateral clusters of strong conspicuous hair-like setae; lateral sides arcuate; apical margin with protruding translucent edge. Sternite VIII robust, median strut short and wide, apex moderately emarginated with more robust hair-like setae (Fig. <xref ref-type="fig" rid="F7">7C</xref>). Ovipositor (Fig. <xref ref-type="fig" rid="F7">7A</xref>) 590 μm long; stylus narrow and almost straight, relatively short: ca 0.43× as long as distal portion of coxite. Coxite robust, short and wide, rounded at posterolateral angle; distal portion ca 1.16× as long as wide at middle, slightly bent, with numerous conspicuous stout peg-like setae and with a few thinner peg-like setae, the latter mainly at apical portion; inner margin densely pubescent; proximal portion about as long as distal portion, with several types of peg-like and short fine hair-like setae (omitted in Fig. <xref ref-type="fig" rid="F7">7A</xref>). Transverse baculum well sclerotized; longitudinal baculum of paraprocts (valvifers) almost twice as long as coxite (measured from the apical margin of coxite to point where it is joining the transverse baculum).</p></tp:treatment-sec><tp:treatment-sec sec-type="Secondary sexual dimorphism" id="SECID0EPBAI"><title>Secondary sexual dimorphism.</title><p>Females are on average larger and broader than males from the same population, with more elongate ventrite 5, and the longitudinal depression of their metaventrite is broader but shallower.</p></tp:treatment-sec><tp:treatment-sec sec-type="variability" id="SECID0EUBAI"><title>Variability.</title><p>The specimens vary moderately in size (Table <xref ref-type="table" rid="T4">4</xref>). In contrast to, e.g., <italic><tp:taxon-name><tp:taxon-name-part taxon-name-part-type="genus" reg="Ancyronyx">Ancyronyx</tp:taxon-name-part> <tp:taxon-name-part taxon-name-part-type="species" reg="sarawacensis">sarawacensis</tp:taxon-name-part></tp:taxon-name></italic> and <italic><tp:taxon-name><tp:taxon-name-part taxon-name-part-type="genus" reg="Ancyronyx">A.</tp:taxon-name-part> <tp:taxon-name-part taxon-name-part-type="species" reg="procerus">procerus</tp:taxon-name-part></tp:taxon-name></italic>, the elytral color pattern varies only slightly (Fig. <xref ref-type="fig" rid="F3">3B</xref>). Only a single specimen possesses a bicolored head (Fig. <xref ref-type="fig" rid="F3">3E</xref>). The surface structure of the head varies moderately in the density of the tubercles and punctures, and most of the specimens lack any trace of the frontoclypeal suture. The shape of the elytra indicates that the specimens have reduced hind wings, in contrast to the apterous 32 specimens of <italic><tp:taxon-name><tp:taxon-name-part taxon-name-part-type="genus" reg="Ancyronyx">A.</tp:taxon-name-part> <tp:taxon-name-part taxon-name-part-type="species" reg="variegatus">variegatus</tp:taxon-name-part></tp:taxon-name></italic> examined by <xref ref-type="bibr" rid="B26">Shepard (2019)</xref>.</p></tp:treatment-sec><tp:treatment-sec sec-type="habitat" id="SECID0ELDAI"><title>Habitat.</title><p>At the type locality (Pa’ Ramudu River), the specimens were sampled from an approximately 200 m long stretch. The river was shallow, moderately meandering, about 7–15 m wide, slowly flowing through a degraded primary forest (data for 5 March 2019). Shallow reaches (10–40 cm) with slow current alternated with deeper pools (50–120 cm); the river was partly shaded by the riparian vegetation including large old trees, dense bamboo groves, shrubs and massive tree ferns (<italic><tp:taxon-name><tp:taxon-name-part taxon-name-part-type="genus" reg="Cyathea">Cyathea</tp:taxon-name-part></tp:taxon-name></italic> sp.). The substrate contained gravel, sand, stones and exposed boulders; however, some shallow sections showed bedrock ledge only. Submerged wood, as well as large packs of bamboo roots were present mainly 50–100 m downstream of the connection with the Pa’ Masia River. <italic><tp:taxon-name><tp:taxon-name-part taxon-name-part-type="genus" reg="Ancyronyx">Ancyronyx</tp:taxon-name-part> <tp:taxon-name-part taxon-name-part-type="species" reg="lianlabangorum">lianlabangorum</tp:taxon-name-part></tp:taxon-name></italic> sp. nov. was collected exclusively from massive, submerged logs in deeper pools with slow current. In contrast, submerged bamboo rootlets and smaller pieces of wood were inhabited only by <italic><tp:taxon-name><tp:taxon-name-part taxon-name-part-type="genus" reg="Ancyronyx">Ancyronyx</tp:taxon-name-part> <tp:taxon-name-part taxon-name-part-type="species" reg="sarawacensis">sarawacensis</tp:taxon-name-part></tp:taxon-name></italic> and <italic><tp:taxon-name><tp:taxon-name-part taxon-name-part-type="genus" reg="Ancyronyx">A.</tp:taxon-name-part> <tp:taxon-name-part taxon-name-part-type="species" reg="acaroides">acaroides</tp:taxon-name-part></tp:taxon-name></italic>.</p><p>The Pa’ Masia River represents a headwater stream in degraded primary forest (Fig. <xref ref-type="fig" rid="F5">5B</xref>). During our sampling on 6 March 2019, it was about 5–50 cm deep, 3–7 m wide and slowly flowing. Adults inhabited submerged wood in several deeper pools with almost no current.</p><p>A single female sampled on 28 June 2018 was found on a large submerged log in a pool of the entirely shaded, shallow Pa’ Kasi near the connection with Pa’ Kelapang River in the vicinity of Kampung Ramudu (Fig. <xref ref-type="fig" rid="F5">5C</xref>). The river bottom contained mainly firmly arranged pebbles and rocks.</p><fig id="F5" position="float" orientation="portrait"><object-id xmlns:xlink="http://www.w3.org/1999/xlink" content-type="doi" xlink:type="simple">10.3897/zookeys.1003.55541.figure5</object-id><object-id xmlns:xlink="http://www.w3.org/1999/xlink" content-type="arpha" xlink:type="simple">76AD6963-74E9-5C39-8B47-9FA3B0821865</object-id><label>Figure 5.</label><caption><p>Habitats of <italic><tp:taxon-name><tp:taxon-name-part taxon-name-part-type="genus" reg="Ancyronyx">Ancyronyx</tp:taxon-name-part> <tp:taxon-name-part taxon-name-part-type="species" reg="lianlabangorum">lianlabangorum</tp:taxon-name-part></tp:taxon-name></italic> sp. nov. (<bold>A–C</bold>) and <italic><tp:taxon-name><tp:taxon-name-part taxon-name-part-type="genus" reg="Ancyronyx">A.</tp:taxon-name-part> <tp:taxon-name-part taxon-name-part-type="species" reg="pulcherrimus">pulcherrimus</tp:taxon-name-part></tp:taxon-name></italic> (<bold>D</bold>) <bold>A</bold> type locality, Pa’ Ramudu River <bold>B</bold> Pa’ Masia River <bold>C</bold> Pa’ Kasi River <bold>D</bold> shaded shallow creek in primary forest, Gunung Mulu <abbrev xmlns:xlink="http://www.w3.org/1999/xlink" content-type="institution" xlink:title="Gunung Mulu National Park" id="ABBRID0EPGAI" xlink:type="simple">NP</abbrev>.</p></caption><graphic xmlns:xlink="http://www.w3.org/1999/xlink" xlink:href="zookeys-1003-031-g005.jpg" position="float" orientation="portrait" xlink:type="simple" id="oo_486556.jpg"><uri content-type="original_file" xlink:type="simple">https://binary.pensoft.net/fig/486556</uri></graphic></fig><p>The altitude of the collection sites ranges from 900 to 970 m a.s.l.</p><p>Neither the intensive collection efforts in Pa’ Kelapang River near connections with Pa’ Ramudu, Pa’ Kasi, Pa’ Ngaruren and Pa’ Buah rivers near Kampung Ramudu revealed any further adults or larvae of <italic><tp:taxon-name><tp:taxon-name-part taxon-name-part-type="genus" reg="Ancyronyx">A.</tp:taxon-name-part> <tp:taxon-name-part taxon-name-part-type="species" reg="lianlabangorum">lianlabangorum</tp:taxon-name-part></tp:taxon-name></italic> sp. nov., nor the samplings of the upstream sections of Pa’ Kelapang River near Batu Patong, Pa’ Mada as well as Pa’ Umor. However, in all these habitats we found submerged autochthonous wood inhabited by <italic><tp:taxon-name><tp:taxon-name-part taxon-name-part-type="genus" reg="Ancyronyx">Ancyronyx</tp:taxon-name-part> <tp:taxon-name-part taxon-name-part-type="species" reg="sarawacensis">sarawacensis</tp:taxon-name-part></tp:taxon-name></italic>, <italic><tp:taxon-name><tp:taxon-name-part taxon-name-part-type="genus" reg="Ancyronyx">A.</tp:taxon-name-part> <tp:taxon-name-part taxon-name-part-type="species" reg="procerus">procerus</tp:taxon-name-part></tp:taxon-name></italic>, <italic><tp:taxon-name><tp:taxon-name-part taxon-name-part-type="genus" reg="Ancyronyx">A.</tp:taxon-name-part> <tp:taxon-name-part taxon-name-part-type="species" reg="acaroides">acaroides</tp:taxon-name-part></tp:taxon-name></italic>, and several species of <italic><tp:taxon-name><tp:taxon-name-part taxon-name-part-type="genus" reg="Graphelmis">Graphelmis</tp:taxon-name-part></tp:taxon-name></italic>, <italic><tp:taxon-name><tp:taxon-name-part taxon-name-part-type="genus" reg="Leptelmis">Leptelmis</tp:taxon-name-part></tp:taxon-name></italic> Sharp, <italic><tp:taxon-name><tp:taxon-name-part taxon-name-part-type="genus" reg="Elmomorphus">Elmomorphus</tp:taxon-name-part></tp:taxon-name></italic> Sharp and <italic><tp:taxon-name><tp:taxon-name-part taxon-name-part-type="genus" reg="Stenomystax">Stenomystax</tp:taxon-name-part></tp:taxon-name></italic> Kodada, Jäch &amp; Čiampor.</p></tp:treatment-sec><tp:treatment-sec sec-type="distribution" id="SECID0EEJAI"><title>Distribution.</title><p>This species is known from a few small, slowly flowing tributaries of Pa’ Kelapang River near Kampung Ramudu, Kelabit Highlands, Sarawak.</p></tp:treatment-sec><tp:treatment-sec sec-type="etymology" id="SECID0EJJAI"><title>Etymology.</title><p>We named the species in honor of David Lian Labang (“Uncle David”) and his son David Lian Labang Jr from Bareo (Kelabit Highlands, Sarawak). They run Labang Longhouse Lodge in Bareo. Ján Kodada and David Selnekovič have always been happy to take advantage of this fabulous accommodation during several field trips. Uncle David is a retired, well-known employee of the Forest Department Sarawak, who contributed to the knowledge and conservation of Sarawak’s nature. We are most grateful to both for many stories and shared information about the terrain, nature, culture, as well as for their endless repertoire of jokes!</p><fig id="F6" position="float" orientation="portrait"><object-id xmlns:xlink="http://www.w3.org/1999/xlink" content-type="doi" xlink:type="simple">10.3897/zookeys.1003.55541.figure6</object-id><object-id xmlns:xlink="http://www.w3.org/1999/xlink" content-type="arpha" xlink:type="simple">08E34826-C92F-526B-8265-B42C0E13388D</object-id><label>Figure 6.</label><caption><p><italic><tp:taxon-name><tp:taxon-name-part taxon-name-part-type="genus" reg="Ancyronyx">Ancyronyx</tp:taxon-name-part> <tp:taxon-name-part taxon-name-part-type="species" reg="lianlabangorum">lianlabangorum</tp:taxon-name-part></tp:taxon-name></italic> sp. nov., aedeagus of holotype <bold>A</bold> ventral view <bold>B</bold> dorsal view <bold>C</bold> lateral view. Scale bar: 0.1 mm.</p></caption><graphic xmlns:xlink="http://www.w3.org/1999/xlink" xlink:href="zookeys-1003-031-g006.jpg" position="float" orientation="portrait" xlink:type="simple" id="oo_486557.jpg"><uri content-type="original_file" xlink:type="simple">https://binary.pensoft.net/fig/486557</uri></graphic></fig><fig id="F7" position="float" orientation="portrait"><object-id xmlns:xlink="http://www.w3.org/1999/xlink" content-type="doi" xlink:type="simple">10.3897/zookeys.1003.55541.figure7</object-id><object-id xmlns:xlink="http://www.w3.org/1999/xlink" content-type="arpha" xlink:type="simple">089D04FD-04D1-5BCB-AA83-E19A7CE280F0</object-id><label>Figure 7.</label><caption><p><italic><tp:taxon-name><tp:taxon-name-part taxon-name-part-type="genus" reg="Ancyronyx">Ancyronyx</tp:taxon-name-part> <tp:taxon-name-part taxon-name-part-type="species" reg="lianlabangorum">lianlabangorum</tp:taxon-name-part></tp:taxon-name></italic> sp. nov. <bold>A</bold> ovipositor, paratype [JK145], ventral view <bold>B</bold> male sternite IX, holotype, ventral view <bold>C</bold> female sternite VIII, paratype [JK145], ventral view. Scale bars: 0.1 mm.</p></caption><graphic xmlns:xlink="http://www.w3.org/1999/xlink" xlink:href="zookeys-1003-031-g007.jpg" position="float" orientation="portrait" xlink:type="simple" id="oo_486558.jpg"><uri content-type="original_file" xlink:type="simple">https://binary.pensoft.net/fig/486558</uri></graphic></fig></tp:treatment-sec><tp:treatment-sec><!--Section generated to contain objects referenced in tp:taxon-treatment.--><table-wrap id="T4" position="float" orientation="portrait"><label>Table 4.</label><caption><p>Metric characters of <italic><tp:taxon-name><tp:taxon-name-part taxon-name-part-type="genus" reg="Ancyronyx">Ancyronyx</tp:taxon-name-part> <tp:taxon-name-part taxon-name-part-type="species" reg="lianlabangorum">lianlabangorum</tp:taxon-name-part></tp:taxon-name></italic> sp. nov. and <italic><tp:taxon-name><tp:taxon-name-part taxon-name-part-type="genus" reg="Ancyronyx">A.</tp:taxon-name-part> <tp:taxon-name-part taxon-name-part-type="species" reg="pulcherrimus">pulcherrimus</tp:taxon-name-part></tp:taxon-name></italic>, parameters are provided as range and mean ± standard deviation.</p></caption><table id="TID0EP1BG" rules="all"><tbody><tr><th rowspan="4" colspan="1"/><th rowspan="2" colspan="2"><italic><tp:taxon-name><tp:taxon-name-part taxon-name-part-type="genus" reg="Ancyronyx">A.</tp:taxon-name-part> <tp:taxon-name-part taxon-name-part-type="species" reg="lianlabangorum">lianlabangorum</tp:taxon-name-part></tp:taxon-name></italic> sp. nov.</th><th rowspan="1" colspan="2">
                  <italic><tp:taxon-name><tp:taxon-name-part taxon-name-part-type="genus" reg="Ancyronyx">A.</tp:taxon-name-part> <tp:taxon-name-part taxon-name-part-type="species" reg="pulcherrimus">pulcherrimus</tp:taxon-name-part></tp:taxon-name></italic>
                </th><th rowspan="1" colspan="2">
                  <italic><tp:taxon-name><tp:taxon-name-part taxon-name-part-type="genus" reg="Ancyronyx">A.</tp:taxon-name-part> <tp:taxon-name-part taxon-name-part-type="species" reg="pulcherrimus">pulcherrimus</tp:taxon-name-part></tp:taxon-name></italic>
                </th><th rowspan="1" colspan="2">
                  <italic><tp:taxon-name><tp:taxon-name-part taxon-name-part-type="genus" reg="Ancyronyx">A.</tp:taxon-name-part> <tp:taxon-name-part taxon-name-part-type="species" reg="pulcherrimus">pulcherrimus</tp:taxon-name-part></tp:taxon-name></italic>
                </th><th rowspan="1" colspan="2">
                  <italic><tp:taxon-name><tp:taxon-name-part taxon-name-part-type="genus" reg="Ancyronyx">A.</tp:taxon-name-part> <tp:taxon-name-part taxon-name-part-type="species" reg="pulcherrimus">pulcherrimus</tp:taxon-name-part></tp:taxon-name></italic>
                </th></tr><tr><th rowspan="1" colspan="2">Aggregated data</th><th rowspan="1" colspan="2">Lineage 1</th><th rowspan="1" colspan="2">Lineage 2</th><th rowspan="1" colspan="2">Lineage 3</th></tr><tr><th rowspan="1" colspan="1">Males</th><th rowspan="1" colspan="1">Females</th><th rowspan="1" colspan="1">Males</th><th rowspan="1" colspan="1">Females</th><th rowspan="1" colspan="1">Males</th><th rowspan="1" colspan="1">Females</th><th rowspan="1" colspan="1">Males</th><th rowspan="1" colspan="1">Females</th><th rowspan="1" colspan="1">Males</th><th rowspan="1" colspan="1">Females</th></tr><tr><th rowspan="1" colspan="1"><italic>N</italic> = 13</th><th rowspan="1" colspan="1"><italic>N</italic> = 9</th><th rowspan="1" colspan="1"><italic>N</italic> = 17</th><th rowspan="1" colspan="1"><italic>N</italic> = 18</th><th rowspan="1" colspan="1"><italic>N</italic> = 9</th><th rowspan="1" colspan="1"><italic>N</italic> = 14</th><th rowspan="1" colspan="1"><italic>N</italic> = 1</th><th rowspan="1" colspan="1"><italic>N</italic> = 1</th><th rowspan="1" colspan="1"><italic>N</italic> = 3</th><th rowspan="1" colspan="1"><italic>N</italic> = 1</th></tr><tr><td rowspan="1" colspan="1"><abbrev xmlns:xlink="http://www.w3.org/1999/xlink" xlink:title="body length without head" id="ABBRID0E1DBG" xlink:type="simple">BL</abbrev>: mm</td><td rowspan="1" colspan="1">2.54–3.01 2.73 ± 0.12</td><td rowspan="1" colspan="1">2.67–3.01 2.86 ± 0.11</td><td rowspan="1" colspan="1">1.62–1.84 1.74 ± 0.06</td><td rowspan="1" colspan="1">1.70–2.04 1.89 ± 0.09</td><td rowspan="1" colspan="1">1.68–1.84 1.76 ± 0.06</td><td rowspan="1" colspan="1">1.76–2.04 1.92 ± 0.06</td><td rowspan="1" colspan="1">1.70</td><td rowspan="1" colspan="1">1.76</td><td rowspan="1" colspan="1">1.68–1.76</td><td rowspan="1" colspan="1">1.88</td></tr><tr><td rowspan="1" colspan="1">
                  <bold><abbrev xmlns:xlink="http://www.w3.org/1999/xlink" xlink:title="elytral length" id="ABBRID0ECFBG" xlink:type="simple">EL</abbrev>: mm</bold>
                </td><td rowspan="1" colspan="1">
                  <bold>1.86–2.08 1.95 ± 0.07</bold>
                </td><td rowspan="1" colspan="1">
                  <bold>1.90–2.14 2.04 ± 0.08</bold>
                </td><td rowspan="1" colspan="1">
                  <bold>1.12–1.24 1.19 ± 0.04</bold>
                </td><td rowspan="1" colspan="1">
                  <bold>1.18–1.40 1.30 ± 0.06</bold>
                </td><td rowspan="1" colspan="1">
                  <bold>1.12–1.24 1.93 ± 0.04</bold>
                </td><td rowspan="1" colspan="1">
                  <bold>1.18–1.40 1.32 ± 0.05</bold>
                </td><td rowspan="1" colspan="1">
                  <bold>1.20</bold>
                </td><td rowspan="1" colspan="1">
                  <bold>1.20</bold>
                </td><td rowspan="1" colspan="1">
                  <bold>1.14–1.24</bold>
                </td><td rowspan="1" colspan="1">
                  <bold>1.30</bold>
                </td></tr><tr><td rowspan="1" colspan="1"><abbrev xmlns:xlink="http://www.w3.org/1999/xlink" xlink:title="maximum combined elytral width" id="ABBRID0EIHBG" xlink:type="simple">EW</abbrev>: mm</td><td rowspan="1" colspan="1">1.26–1.36 1.32 ± 0.04</td><td rowspan="1" colspan="1">1.30–1.42 1.37 ± 0.05</td><td rowspan="1" colspan="1">0.74–0.82 0.78 ± 0.03</td><td rowspan="1" colspan="1">0.78–0.88 0.84 ± 0.02</td><td rowspan="1" colspan="1">0.76–0.82 0.79 ± 0.02</td><td rowspan="1" colspan="1">0.80–0.88 0.84 ± 0.02</td><td rowspan="1" colspan="1">0.74</td><td rowspan="1" colspan="1">0.80</td><td rowspan="1" colspan="1">0.80–0.82</td><td rowspan="1" colspan="1">0.82</td></tr><tr><td rowspan="1" colspan="1">
                  <bold><abbrev xmlns:xlink="http://www.w3.org/1999/xlink" xlink:title="body length without head" id="ABBRID0EQIBG" xlink:type="simple">BL</abbrev>/<abbrev xmlns:xlink="http://www.w3.org/1999/xlink" xlink:title="maximum combined elytral width" id="ABBRID0EUIBG" xlink:type="simple">EW</abbrev></bold>
                </td><td rowspan="1" colspan="1">
                  <bold>2.02–2.21 2.08 ± 0.05</bold>
                </td><td rowspan="1" colspan="1">
                  <bold>2.04–2.16 2.09 ± 0.03</bold>
                </td><td rowspan="1" colspan="1">
                  <bold>2.10–2.42 2.23 ± 0.08</bold>
                </td><td rowspan="1" colspan="1">
                  <bold>2.09–2.43 2.26 ± 0.07</bold>
                </td><td rowspan="1" colspan="1">
                  <bold>2.17–2.42 2.25 ± 0.08</bold>
                </td><td rowspan="1" colspan="1">
                  <bold>2.20–2.43 2.29 ± 0.06</bold>
                </td><td rowspan="1" colspan="1">
                  <bold>2.30</bold>
                </td><td rowspan="1" colspan="1">
                  <bold>2.20</bold>
                </td><td rowspan="1" colspan="1">
                  <bold>2.10–2.15</bold>
                </td><td rowspan="1" colspan="1">
                  <bold>2.29</bold>
                </td></tr><tr><td rowspan="1" colspan="1"><abbrev xmlns:xlink="http://www.w3.org/1999/xlink" xlink:title="elytral length" id="ABBRID0EZKBG" xlink:type="simple">EL</abbrev>/<abbrev xmlns:xlink="http://www.w3.org/1999/xlink" xlink:title="maximum combined elytral width" id="ABBRID0E4KBG" xlink:type="simple">EW</abbrev></td><td rowspan="1" colspan="1">1.44–1.53 1.49 ± 0.02</td><td rowspan="1" colspan="1">0.93–1.02 0.97 ± 0.03</td><td rowspan="1" colspan="1">1.39–1.63 1.52 ± 0.07</td><td rowspan="1" colspan="1">1.47–1.67 1.56 ± 0.05</td><td rowspan="1" colspan="1">1.39–1.63 1.52 ± 0.07</td><td rowspan="1" colspan="1">1.48–1.67 1.57 ± 0.05</td><td rowspan="1" colspan="1">1.62</td><td rowspan="1" colspan="1">1.50</td><td rowspan="1" colspan="1">1.43–1.51</td><td rowspan="1" colspan="1">1.59</td></tr><tr><td rowspan="1" colspan="1">
                  <bold><abbrev xmlns:xlink="http://www.w3.org/1999/xlink" xlink:title="pronotal length" id="ABBRID0EEMBG" xlink:type="simple">PL</abbrev>: mm</bold>
                </td><td rowspan="1" colspan="1">
                  <bold>0.78–0.90 0.82 ± 0.03</bold>
                </td><td rowspan="1" colspan="1">
                  <bold>0.78–0.92 0.86 ± 0.05</bold>
                </td><td rowspan="1" colspan="1">
                  <bold>0.50–0.60 0.55 ± 0.03</bold>
                </td><td rowspan="1" colspan="1">
                  <bold>0.54–0.66 0.60 ± 0.03</bold>
                </td><td rowspan="1" colspan="1">
                  <bold>0.52–0.60 0.56 ± 0.03</bold>
                </td><td rowspan="1" colspan="1">
                  <bold>0.56–0.66 0.61 ± 0.03</bold>
                </td><td rowspan="1" colspan="1">
                  <bold>0.52</bold>
                </td><td rowspan="1" colspan="1">
                  <bold>1.58</bold>
                </td><td rowspan="1" colspan="1">
                  <bold>0.54–0.56</bold>
                </td><td rowspan="1" colspan="1">
                  <bold>0.60</bold>
                </td></tr><tr><td rowspan="1" colspan="1"><abbrev xmlns:xlink="http://www.w3.org/1999/xlink" xlink:title="maximum pronotal width" id="ABBRID0EKOBG" xlink:type="simple">MW</abbrev>: mm</td><td rowspan="1" colspan="1">1.02–1.16 1.08 ± 0.04</td><td rowspan="1" colspan="1">1.00–1.20 1.11 ± 0.06</td><td rowspan="1" colspan="1">0.68–0.76 0.71 ± 0.03</td><td rowspan="1" colspan="1">0.70–0.84 0.77 ± 0.04</td><td rowspan="1" colspan="1">0.68–0.76 0.72 ± 0.03</td><td rowspan="1" colspan="1">0.72–0.84 0.78 ± 0.03</td><td rowspan="1" colspan="1">0.70</td><td rowspan="1" colspan="1">0.72</td><td rowspan="1" colspan="1">0.72–0.76</td><td rowspan="1" colspan="1">0.76</td></tr><tr><td rowspan="1" colspan="1">
                  <bold><abbrev xmlns:xlink="http://www.w3.org/1999/xlink" xlink:title="pronotal length" id="ABBRID0ESPBG" xlink:type="simple">PL</abbrev>/<abbrev xmlns:xlink="http://www.w3.org/1999/xlink" xlink:title="maximum pronotal width" id="ABBRID0EWPBG" xlink:type="simple">MW</abbrev></bold>
                </td><td rowspan="1" colspan="1">
                  <bold>0.70–0.78 0.75 ± 0.02</bold>
                </td><td rowspan="1" colspan="1">
                  <bold>0.74–0.79 0.77 ± 0.02</bold>
                </td><td rowspan="1" colspan="1">
                  <bold>0.74–0.82 0.77 ± 0.03</bold>
                </td><td rowspan="1" colspan="1">
                  <bold>0.73–0.85 0.78 ± 0.03</bold>
                </td><td rowspan="1" colspan="1">
                  <bold>0.74–0.83 0.78 ± 0.03</bold>
                </td><td rowspan="1" colspan="1">
                  <bold>0.73–0.85 0.78 ± 0.03</bold>
                </td><td rowspan="1" colspan="1">
                  <bold>0.74</bold>
                </td><td rowspan="1" colspan="1">
                  <bold>0.81</bold>
                </td><td rowspan="1" colspan="1">
                  <bold>0.74–0.78</bold>
                </td><td rowspan="1" colspan="1">
                  <bold>0.79</bold>
                </td></tr><tr><td rowspan="1" colspan="1"><abbrev xmlns:xlink="http://www.w3.org/1999/xlink" xlink:title="head width including eyes" id="ABBRID0E2RBG" xlink:type="simple">HW</abbrev>: mm</td><td rowspan="1" colspan="1">0.60–0.68 0.62 ± 0.02</td><td rowspan="1" colspan="1">0.62–0.68 0.65 ± 0.02</td><td rowspan="1" colspan="1">0.40–0.46 0.42 ± 0.02</td><td rowspan="1" colspan="1">0.42–0.48 0.46 ± 0.02</td><td rowspan="1" colspan="1">0.40–0.44 0.42 ± 0.02</td><td rowspan="1" colspan="1">0.44–0.48 0.46 ± 0.02</td><td rowspan="1" colspan="1">0.42</td><td rowspan="1" colspan="1">0.44</td><td rowspan="1" colspan="1">0.42–0.46</td><td rowspan="1" colspan="1">0.44</td></tr><tr><td rowspan="1" colspan="1">
                  <bold><abbrev xmlns:xlink="http://www.w3.org/1999/xlink" xlink:title="interocular distance" id="ABBRID0EDTBG" xlink:type="simple">ID</abbrev>: mm</bold>
                </td><td rowspan="1" colspan="1">
                  <bold>0.34–0.40 0.37 ± 0.01</bold>
                </td><td rowspan="1" colspan="1">
                  <bold>0.34–0.40 0.39 ± 0.02</bold>
                </td><td rowspan="1" colspan="1">
                  <bold>0.22–0.26 0.23 ± 0.01</bold>
                </td><td rowspan="1" colspan="1">
                  <bold>0.22–0.28 0.25 ± 0.01</bold>
                </td><td rowspan="1" colspan="1">
                  <bold>0.22–0.26 0.24 ± 0.01</bold>
                </td><td rowspan="1" colspan="1">
                  <bold>0.24–0.28 0.25 ± 0.01</bold>
                </td><td rowspan="1" colspan="1">
                  <bold>0.24</bold>
                </td><td rowspan="1" colspan="1">
                  <bold>0.26</bold>
                </td><td rowspan="1" colspan="1">
                  <bold>0.22–0.24</bold>
                </td><td rowspan="1" colspan="1">
                  <bold>0.24</bold>
                </td></tr></tbody></table></table-wrap></tp:treatment-sec><ref-list><ref id="B26"><mixed-citation xmlns:xlink="http://www.w3.org/1999/xlink" xlink:type="simple"><person-group><name name-style="western"><surname>Shepard</surname><given-names>WD</given-names></name></person-group> (<year>2019</year>) <article-title>Flight wing polymorphism in <tp:taxon-name><tp:taxon-name-part taxon-name-part-type="family">Elmidae</tp:taxon-name-part></tp:taxon-name> and <tp:taxon-name><tp:taxon-name-part taxon-name-part-type="family">Dryopidae</tp:taxon-name-part></tp:taxon-name> (<tp:taxon-name><tp:taxon-name-part taxon-name-part-type="order">Coleoptera</tp:taxon-name-part></tp:taxon-name>: <tp:taxon-name><tp:taxon-name-part taxon-name-part-type="superfamily">Byrrhoidea</tp:taxon-name-part></tp:taxon-name>).</article-title><source>The Coleopterists Bulletin</source><volume>73</volume>(<issue>1</issue>): <fpage>27</fpage>–<lpage>44</lpage>. <ext-link xlink:type="simple" ext-link-type="doi" xlink:href="10.1649/0010-065X-73.1.27">https://doi.org/10.1649/0010-065X-73.1.27</ext-link></mixed-citation></ref></ref-list></tp:taxon-treatment>
