# Supplementary material for: Ancyronyx lianlabangorum sp. nov., a new spider riffle beetle from Sarawak, and new distribution records for A. pulcherrimus Kodada, Jäch & Čiampor based on DNA barcodes (Coleoptera, Elmidae)
Source: Zookeys. 2020 Dec 14;1003:31–55. doi: 10.3897/zookeys.1003.55541 (PMC7752891; doi:10.3897/zookeys.1003.55541)
Supplement: XML Treatment for Ancyronyx pulcherrimus [file zookeys.1003.55541-treatment2.xml]

<!DOCTYPE tp:taxon-treatment
  PUBLIC "-//TaxonX//DTD Taxonomic Treatment Publishing DTD v0 20100105//EN" "tax-treatment-NSO.dtd">
<tp:taxon-treatment xmlns:tp="http://www.plazi.org/taxpub"><tp:treatment-meta><kwd-group><label>Taxon classification</label><kwd><named-content xmlns:xlink="http://www.w3.org/1999/xlink" content-type="kingdom">Animalia</named-content></kwd><kwd><named-content xmlns:xlink="http://www.w3.org/1999/xlink" content-type="order">Coleoptera</named-content></kwd><kwd><named-content xmlns:xlink="http://www.w3.org/1999/xlink" content-type="family">Elmidae</named-content></kwd></kwd-group><mixed-citation publication-type="journal"><person-group><name><surname>Kodada</surname><given-names>Ján</given-names></name><name><surname>Jäch</surname><given-names>Manfred A.</given-names></name><name><surname>Freitag</surname><given-names>Hendrik</given-names></name><name><surname>Čiamporová-Zaťovičová</surname><given-names>Zuzana</given-names></name><name><surname>Goffová</surname><given-names>Katarína</given-names></name><name><surname>Selnekovič</surname><given-names>Dávid</given-names></name><name><surname>Jr</surname><given-names>Fedor Čiampor</given-names></name></person-group><article-title><italic><tp:taxon-name><tp:taxon-name-part taxon-name-part-type="genus" reg="Ancyronyx">Ancyronyx</tp:taxon-name-part> <tp:taxon-name-part taxon-name-part-type="species" reg="lianlabangorum">lianlabangorum</tp:taxon-name-part></tp:taxon-name></italic> sp. nov., a new spider riffle beetle from Sarawak, and new distribution records for <italic><tp:taxon-name><tp:taxon-name-part taxon-name-part-type="genus" reg="Ancyronyx">A.</tp:taxon-name-part> <tp:taxon-name-part taxon-name-part-type="species" reg="pulcherrimus">pulcherrimus</tp:taxon-name-part></tp:taxon-name></italic> Kodada, Jäch &amp; Čiampor based on DNA barcodes (<tp:taxon-name><tp:taxon-name-part taxon-name-part-type="order">Coleoptera</tp:taxon-name-part></tp:taxon-name>, <tp:taxon-name><tp:taxon-name-part taxon-name-part-type="family">Elmidae</tp:taxon-name-part></tp:taxon-name>)</article-title><source>Zookeys</source><day>14</day><month>12</month><year>2020</year><volume>1003</volume><fpage>31</fpage><lpage>55</lpage><pub-id pub-id-type="doi">10.3897/zookeys.1003.55541</pub-id></mixed-citation></tp:treatment-meta><tp:nomenclature><tp:taxon-name><object-id xmlns:xlink="http://www.w3.org/1999/xlink" content-type="arpha" xlink:type="simple">ACEF8DE1-61EA-5B97-9C88-CBF774952C80</object-id>
              <tp:taxon-name-part taxon-name-part-type="genus" reg="Ancyronyx">Ancyronyx</tp:taxon-name-part>
              <tp:taxon-name-part taxon-name-part-type="species" reg="pulcherrimus">pulcherrimus</tp:taxon-name-part>
            </tp:taxon-name><tp:taxon-authority>Kodada, Jäch &amp; Čiampor, 2014</tp:taxon-authority></tp:nomenclature><tp:treatment-sec sec-type="type locality" id="SECID0ENMAI"><title>Type locality.</title><p>Ingei River, forest pool, , Belait District, Brunei.</p></tp:treatment-sec><tp:treatment-sec sec-type="material" id="SECID0ESMAI"><title>Material examined.</title><p><bold>Type material</bold>. <bold><italic>Holotype</italic></bold> ♂ (<named-content xmlns:xlink="http://www.w3.org/1999/xlink" content-type="dwc:institutional_code" xlink:type="simple">BM</named-content>): “Brunei: Belait Distr. Sg. Ingei, forest pool near Base Camp, 14.VI.2010  leg. Mayyer Ling (34)”. <bold><italic>Paratypes</italic></bold> (<named-content xmlns:xlink="http://www.w3.org/1999/xlink" content-type="dwc:institutional_code" xlink:type="simple">NMW</named-content>, <abbrev xmlns:xlink="http://www.w3.org/1999/xlink" xlink:title="Department of Biology, Universiti Brunei, Darussalam, Brunei" id="ABBRID0EKNAI" xlink:type="simple">UB</abbrev>): 1 ♂ and 2 ♀♀, same label data as holotype.</p></tp:treatment-sec><tp:treatment-sec sec-type="material" id="SECID0EONAI"><title>Additional material</title><p>(CCB, <abbrev xmlns:xlink="http://www.w3.org/1999/xlink" content-type="institution" xlink:title="Forest Department Sarawak, Kuching, Malaysia" id="ABBRID0EUNAI" xlink:type="simple">CFDS</abbrev>, <abbrev xmlns:xlink="http://www.w3.org/1999/xlink" xlink:title="collection of Ján Kodada, Bratislava, Slovakia" id="ABBRID0EZNAI" xlink:type="simple">CKB</abbrev>, <named-content xmlns:xlink="http://www.w3.org/1999/xlink" content-type="dwc:institutional_code" xlink:type="simple">NMW</named-content>, <abbrev xmlns:xlink="http://www.w3.org/1999/xlink" content-type="institution" xlink:title="Universiti Brunei Darussalam Museum, Brunei" id="ABBRID0ECOAI" xlink:type="simple">UBDM</abbrev>).</p><p><bold>Lineage 1. Sarawak</bold> 9 ♂♂ [incl. JK100, JK213, JK214, JK215], 15 ♀♀ [incl. JK101, JK102, JK208, FZ1632]: “Malaysia, Sarawak, Marudi distr., Gunung Mulu <abbrev xmlns:xlink="http://www.w3.org/1999/xlink" content-type="institution" xlink:title="Gunung Mulu National Park" id="ABBRID0ELOAI" xlink:type="simple">NP</abbrev>, 16.10.2018, (40) <named-content xmlns:xlink="http://www.w3.org/1999/xlink" content-type="dwc:verbatimCoordinates" xlink:type="simple"><named-content content-type="geo-json" specific-use="{&#34;type&#34;:&#34;Point&#34;,&#34;coordinates&#34;:[114.823400,4.026700]}" id="NCID0ETOAI" xlink:type="simple">04.0267°N, 114.8234°E</named-content></named-content>, 55 m a.s.l., small stream in primary forest, Kodada &amp; Selnekovič lgt.”. <bold>Brunei</bold> 2 ♂♂, 1 ♀ [FR324]: “Brunei: Temburong; small Sungai Peradayan; rivulet, subm. wood; dist. primary forest; c. 25m a.s.l. c.  04.11.1997 leg. Mendoza (6f)”.</p><p><bold>Lineages 2 and 3. Sarawak</bold> 5 ♂♂ [incl. JK105, JK106], 1 ♀ [JK12]: “Malaysia, Sarawak, Kuching distr., Bayur riv. near Kampung Bayur, 20.10.2018, <named-content xmlns:xlink="http://www.w3.org/1999/xlink" content-type="dwc:verbatimCoordinates" xlink:type="simple"><named-content content-type="geo-json" specific-use="{&#34;type&#34;:&#34;Point&#34;,&#34;coordinates&#34;:[110.293139,1.245083]}" id="NCID0EBPAI" xlink:type="simple">1°14'42.3"N, 110°17'35.3"E</named-content></named-content> 40 m a.s.l., J. Kodada &amp; D. Selnekovič lgt.”; 2 ♂♂ [JK197, JK199], 4 ♀♀ [incl. JK193, JK195]: same locality and collectors, but 22.02.2019, (No.43); 1 ♂ [FR344]: “Malaysia: Sarawak, Kg. Bayur 35km SSE Kuching, small hill river Bayur R.; run, subm. wood; second. veget./farmland; c. 50m a.s.l., c. 12.11.1993 leg. Mendoza (19f)”.</p></tp:treatment-sec><tp:treatment-sec sec-type="variability" id="SECID0EGPAI"><title>Variability.</title><p><italic><tp:taxon-name><tp:taxon-name-part taxon-name-part-type="genus" reg="Ancyronyx">Ancyronyx</tp:taxon-name-part> <tp:taxon-name-part taxon-name-part-type="species" reg="pulcherrimus">pulcherrimus</tp:taxon-name-part></tp:taxon-name></italic> was represented by three barcode lineages, which are tentatively considered conspecific in the absence of further evidence. The specimens of the first lineage were collected in northern Sarawak and Brunei, while the specimens of the second and third lineages occur sympatrically in southwestern Sarawak. The first lineage is characterized by: (1) elytra predominantly black with a central yellowish, nearly X-shaped pattern and yellowish apices; (2) femora with black band between middle and proximal fourth; and (3) tibiae black on proximal three-quarters (compare Fig. <xref ref-type="fig" rid="F4">4</xref> in <xref ref-type="bibr" rid="B18">Kodada et al. 2014</xref>). The type specimens are rather uniform in these characters, and all individuals recently collected in Gunung Mulu <abbrev xmlns:xlink="http://www.w3.org/1999/xlink" content-type="institution" xlink:title="Gunung Mulu National Park" id="ABBRID0E6PAI" xlink:type="simple">NP</abbrev> generally agree with them. However, there is some minor variation in the extent of the black coloration of the elytra, pronotum and legs (Fig. <xref ref-type="fig" rid="F4">4A, B</xref>). The examination of the hind wings of six specimens of the Gunung Mulu population and three specimens from Temburong (Brunei) revealed only short wings not reaching the abdominal apex (Fig. <xref ref-type="fig" rid="F4">4B</xref>). Macropterous or apterous forms were not detected, and the elytral shape of the remaining specimens suggests that they are flightless too.</p><p>The specimens of the second and third lineages differ from the type specimens in the predominantly yellowish elytra, which are provided with several black lateral and sutural spots of variable size. The pronotal spots are usually smaller, and the dark femoral bands are smaller, paler or obsolete (Fig. <xref ref-type="fig" rid="F4">4C, D</xref>). The examination of their hind wings revealed one macropterous and five brachypterous specimens.</p><p>Lineages detected by the analysis of <abbrev xmlns:xlink="http://www.w3.org/1999/xlink" xlink:title="cytochrome c oxidase subunit I" id="ABBRID0EUQAI" xlink:type="simple">COI</abbrev> nucleotide sequences were not confirmed by <abbrev xmlns:xlink="http://www.w3.org/1999/xlink" xlink:title="Principal component analyses" id="ABBRID0EYQAI" xlink:type="simple">PCA</abbrev> analyses of morphometric characters (Fig. <xref ref-type="fig" rid="F2">2</xref>, Table <xref ref-type="table" rid="T4">4</xref>) or corroborated by the genital morphology.</p></tp:treatment-sec><tp:treatment-sec sec-type="habitat" id="SECID0EERAI"><title>Habitat and syntopic taxa.</title><p>The stream inhabited by a large population of <italic><tp:taxon-name><tp:taxon-name-part taxon-name-part-type="genus" reg="Ancyronyx">A.</tp:taxon-name-part> <tp:taxon-name-part taxon-name-part-type="species" reg="pulcherrimus">pulcherrimus</tp:taxon-name-part></tp:taxon-name></italic> was a small, slowly flowing, very shallow, and entirely shaded meandering creek in Gunung Mulu <abbrev xmlns:xlink="http://www.w3.org/1999/xlink" content-type="institution" xlink:title="Gunung Mulu National Park" id="ABBRID0EVRAI" xlink:type="simple">NP</abbrev> (55 m a.s.l.). It included large amounts of accumulated leaves, and the bottom substrate contained sand and gravel, as well as woody debris (Fig. <xref ref-type="fig" rid="F5">5D</xref>). The specimens co-occurred with <italic><tp:taxon-name><tp:taxon-name-part taxon-name-part-type="genus" reg="Ancyronyx">Ancyronyx</tp:taxon-name-part> <tp:taxon-name-part taxon-name-part-type="species" reg="sarawacensis">sarawacensis</tp:taxon-name-part></tp:taxon-name></italic> and two new species of <tp:taxon-name><tp:taxon-name-part taxon-name-part-type="family">Elmidae</tp:taxon-name-part></tp:taxon-name> (<italic><tp:taxon-name><tp:taxon-name-part taxon-name-part-type="genus" reg="Okalia">Okalia</tp:taxon-name-part></tp:taxon-name></italic> Kodada &amp; Čiampor and <italic><tp:taxon-name><tp:taxon-name-part taxon-name-part-type="genus" reg="Leptelmis">Leptelmis</tp:taxon-name-part></tp:taxon-name></italic>).</p><p>The second population was found in a moderately wide (5–8 m) lowland river near Kampung Bayur (Kuching Division); the sampled stretch was shallow and meandering, with sandy/gravelly substrate containing submerged logs, woody debris, and leaves. All specimens were collected exclusively in reaches with stronger current from submerged logs together with <italic><tp:taxon-name><tp:taxon-name-part taxon-name-part-type="genus" reg="Ancyronyx">Ancyronyx</tp:taxon-name-part> <tp:taxon-name-part taxon-name-part-type="species" reg="procerus">procerus</tp:taxon-name-part></tp:taxon-name></italic>, <italic><tp:taxon-name><tp:taxon-name-part taxon-name-part-type="genus" reg="Ancyronyx">A.</tp:taxon-name-part> <tp:taxon-name-part taxon-name-part-type="species" reg="acaroides">acaroides</tp:taxon-name-part></tp:taxon-name></italic>, and several other <tp:taxon-name><tp:taxon-name-part taxon-name-part-type="family">Elmidae</tp:taxon-name-part></tp:taxon-name> (<italic><tp:taxon-name><tp:taxon-name-part taxon-name-part-type="genus" reg="Leptelmis">Leptelmis</tp:taxon-name-part></tp:taxon-name></italic> sp. and <italic><tp:taxon-name><tp:taxon-name-part taxon-name-part-type="genus" reg="Graphelmis">Graphelmis</tp:taxon-name-part></tp:taxon-name></italic> spp. of the <italic><tp:taxon-name><tp:taxon-name-part taxon-name-part-type="genus" reg="Graphelmis">G.</tp:taxon-name-part> <tp:taxon-name-part taxon-name-part-type="species" reg="picta">picta</tp:taxon-name-part></tp:taxon-name></italic> (Reitter) and <italic><tp:taxon-name><tp:taxon-name-part taxon-name-part-type="genus" reg="Graphelmis">G.</tp:taxon-name-part> <tp:taxon-name-part taxon-name-part-type="species" reg="marshalli">marshalli</tp:taxon-name-part></tp:taxon-name></italic> Hinton species groups).</p></tp:treatment-sec><tp:treatment-sec sec-type="distribution" id="SECID0E4UAI"><title>Distribution.</title><p><italic><tp:taxon-name><tp:taxon-name-part taxon-name-part-type="genus" reg="Ancyronyx">Ancyronyx</tp:taxon-name-part> <tp:taxon-name-part taxon-name-part-type="species" reg="pulcherrimus">pulcherrimus</tp:taxon-name-part></tp:taxon-name></italic> was so far known only from Brunei (<xref ref-type="bibr" rid="B17">Jäch et al. 2016</xref>). The species is here recorded for the first time from Malaysia, where it was collected in Gunung Mulu <abbrev xmlns:xlink="http://www.w3.org/1999/xlink" content-type="institution" xlink:title="Gunung Mulu National Park" id="ABBRID0ESVAI" xlink:type="simple">NP</abbrev> (northern Sarawak) and in the Kuching Division (southwestern Sarawak).</p><p>Our recent collecting activities found <italic><tp:taxon-name><tp:taxon-name-part taxon-name-part-type="genus" reg="Ancyronyx">A.</tp:taxon-name-part> <tp:taxon-name-part taxon-name-part-type="species" reg="pulcherrimus">pulcherrimus</tp:taxon-name-part></tp:taxon-name></italic> to be less abundant and less widely distributed than <italic><tp:taxon-name><tp:taxon-name-part taxon-name-part-type="genus" reg="Ancyronyx">A.</tp:taxon-name-part> <tp:taxon-name-part taxon-name-part-type="species" reg="sarawacensis">sarawacensis</tp:taxon-name-part></tp:taxon-name></italic>, <italic><tp:taxon-name><tp:taxon-name-part taxon-name-part-type="genus" reg="Ancyronyx">A.</tp:taxon-name-part> <tp:taxon-name-part taxon-name-part-type="species" reg="procerus">procerus</tp:taxon-name-part></tp:taxon-name></italic>, or <italic><tp:taxon-name><tp:taxon-name-part taxon-name-part-type="genus" reg="Ancyronyx">A.</tp:taxon-name-part> <tp:taxon-name-part taxon-name-part-type="species" reg="acaroides">acaroides</tp:taxon-name-part></tp:taxon-name></italic>, probably also due to the low dispersal ability of flightless populations.</p></tp:treatment-sec><tp:treatment-sec><!--Section generated to contain objects referenced in tp:taxon-treatment.--><fig id="F4" position="float" orientation="portrait"><object-id xmlns:xlink="http://www.w3.org/1999/xlink" content-type="doi" xlink:type="simple">10.3897/zookeys.1003.55541.figure4</object-id><object-id xmlns:xlink="http://www.w3.org/1999/xlink" content-type="arpha" xlink:type="simple">F8FAE817-F3CF-5757-8069-598B064AE42E</object-id><label>Figure 4.</label><caption><p><italic><tp:taxon-name><tp:taxon-name-part taxon-name-part-type="genus" reg="Ancyronyx">Ancyronyx</tp:taxon-name-part> <tp:taxon-name-part taxon-name-part-type="species" reg="pulcherrimus">pulcherrimus</tp:taxon-name-part></tp:taxon-name></italic><bold>A</bold> male from Gunung Mulu <abbrev xmlns:xlink="http://www.w3.org/1999/xlink" content-type="institution" xlink:title="Gunung Mulu National Park" id="ABBRID0EN4BG" xlink:type="simple">NP</abbrev>, body length 1.82 mm <bold>B</bold> brachypterous male from Gunung Mulu <abbrev xmlns:xlink="http://www.w3.org/1999/xlink" content-type="institution" xlink:title="Gunung Mulu National Park" id="ABBRID0EU4BG" xlink:type="simple">NP</abbrev>, dorsal view (left elytron and apical segments of abdomen removed), body length 1.92 mm <bold>C</bold> male from Bayur River, dorsal view, body length 1.70 mm <bold>D</bold> male [JK106] from Bayur River, dorsal view, body length 1.70 mm.</p></caption><graphic xmlns:xlink="http://www.w3.org/1999/xlink" xlink:href="zookeys-1003-031-g004.jpg" position="float" orientation="portrait" xlink:type="simple" id="oo_486555.jpg"><uri content-type="original_file" xlink:type="simple">https://binary.pensoft.net/fig/486555</uri></graphic></fig><fig id="F2" position="float" orientation="portrait"><object-id xmlns:xlink="http://www.w3.org/1999/xlink" content-type="doi" xlink:type="simple">10.3897/zookeys.1003.55541.figure2</object-id><object-id xmlns:xlink="http://www.w3.org/1999/xlink" content-type="arpha" xlink:type="simple">AF05DF59-349C-504A-8702-44CAB917B40D</object-id><label>Figure 2.</label><caption><p>Results of the <abbrev xmlns:xlink="http://www.w3.org/1999/xlink" xlink:title="Principal component analyses" id="ABBRID0E4NAG" xlink:type="simple">PCA</abbrev> analysis showing ordination of <italic><tp:taxon-name><tp:taxon-name-part taxon-name-part-type="genus" reg="Ancyronyx">Ancyronyx</tp:taxon-name-part> <tp:taxon-name-part taxon-name-part-type="species" reg="lianlabangorum">lianlabangorum</tp:taxon-name-part></tp:taxon-name></italic> sp. nov. and <italic><tp:taxon-name><tp:taxon-name-part taxon-name-part-type="genus" reg="Ancyronyx">A.</tp:taxon-name-part> <tp:taxon-name-part taxon-name-part-type="species" reg="pulcherrimus">pulcherrimus</tp:taxon-name-part></tp:taxon-name></italic> Kodada, Jäch &amp; Čiampor specimens along the first two principal components <bold>A</bold> males <bold>B</bold> females. Clusters of <italic><tp:taxon-name><tp:taxon-name-part taxon-name-part-type="genus" reg="Ancyronyx">A.</tp:taxon-name-part> <tp:taxon-name-part taxon-name-part-type="species" reg="pulcherrimus">pulcherrimus</tp:taxon-name-part></tp:taxon-name></italic> specimens on left side of plot (yellow lines), clusters of <italic><tp:taxon-name><tp:taxon-name-part taxon-name-part-type="genus" reg="Ancyronyx">A.</tp:taxon-name-part> <tp:taxon-name-part taxon-name-part-type="species" reg="lianlabangorum">lianlabangorum</tp:taxon-name-part></tp:taxon-name></italic> sp. nov. on right side (green lines). Yellow circles: <italic><tp:taxon-name><tp:taxon-name-part taxon-name-part-type="genus" reg="Ancyronyx">A.</tp:taxon-name-part> <tp:taxon-name-part taxon-name-part-type="species" reg="pulcherrimus">pulcherrimus</tp:taxon-name-part></tp:taxon-name></italic> specimens from Gunung Mulu <abbrev xmlns:xlink="http://www.w3.org/1999/xlink" content-type="institution" xlink:title="Gunung Mulu National Park" id="ABBRID0E3PAG" xlink:type="simple">NP</abbrev>, first lineage; blue circles: <italic><tp:taxon-name><tp:taxon-name-part taxon-name-part-type="genus" reg="Ancyronyx">A.</tp:taxon-name-part> <tp:taxon-name-part taxon-name-part-type="species" reg="pulcherrimus">pulcherrimus</tp:taxon-name-part></tp:taxon-name></italic> from Bayur River, second lineage; brown circles: <italic><tp:taxon-name><tp:taxon-name-part taxon-name-part-type="genus" reg="Ancyronyx">A.</tp:taxon-name-part> <tp:taxon-name-part taxon-name-part-type="species" reg="pulcherrimus">pulcherrimus</tp:taxon-name-part></tp:taxon-name></italic> from Bayur River, third lineage; black circles: <italic><tp:taxon-name><tp:taxon-name-part taxon-name-part-type="genus" reg="Ancyronyx">A.</tp:taxon-name-part> <tp:taxon-name-part taxon-name-part-type="species" reg="pulcherrimus">pulcherrimus</tp:taxon-name-part></tp:taxon-name></italic> from Bayur River, specimens not barcoded, not assignable to the first or second lineage according to morphology; red circle: <italic><tp:taxon-name><tp:taxon-name-part taxon-name-part-type="genus" reg="Ancyronyx">A.</tp:taxon-name-part> <tp:taxon-name-part taxon-name-part-type="species" reg="pulcherrimus">pulcherrimus</tp:taxon-name-part></tp:taxon-name></italic> from Brunei; green squares: <italic><tp:taxon-name><tp:taxon-name-part taxon-name-part-type="genus" reg="Ancyronyx">A.</tp:taxon-name-part> <tp:taxon-name-part taxon-name-part-type="species" reg="lianlabangorum">lianlabangorum</tp:taxon-name-part></tp:taxon-name></italic> sp. nov. Genetic voucher IDs are included according to Table <xref ref-type="table" rid="T1">1</xref>.</p></caption><graphic xmlns:xlink="http://www.w3.org/1999/xlink" xlink:href="zookeys-1003-031-g002.jpg" position="float" orientation="portrait" xlink:type="simple" id="oo_486553.jpg"><uri content-type="original_file" xlink:type="simple">https://binary.pensoft.net/fig/486553</uri></graphic></fig><table-wrap id="T1" position="float" orientation="portrait"><label>Table 1.</label><caption><p>Samples used in the molecular analyses: origin of samples, GenBank accession numbers.</p></caption><table id="TID0E4OAG" rules="all"><tbody><tr><th rowspan="1" colspan="1">Specimens, voucher IDs</th><th rowspan="1" colspan="1">Origin</th><th rowspan="1" colspan="1">GenBank no.</th></tr><tr><td rowspan="1" colspan="1"><italic><tp:taxon-name><tp:taxon-name-part taxon-name-part-type="genus" reg="Ancyronyx">Ancyronyx</tp:taxon-name-part> <tp:taxon-name-part taxon-name-part-type="species" reg="lianlabangorum">lianlabangorum</tp:taxon-name-part></tp:taxon-name></italic> JK147</td><td rowspan="1" colspan="1">Malaysia, Sarawak</td><td rowspan="1" colspan="1">
                <ext-link xmlns:xlink="http://www.w3.org/1999/xlink" ext-link-type="gen" xlink:href="MT367499" xlink:type="simple">MT367499</ext-link>
              </td></tr><tr><td rowspan="1" colspan="1"><italic><tp:taxon-name><tp:taxon-name-part taxon-name-part-type="genus" reg="Ancyronyx">Ancyronyx</tp:taxon-name-part> <tp:taxon-name-part taxon-name-part-type="species" reg="lianlabangorum">lianlabangorum</tp:taxon-name-part></tp:taxon-name></italic> JK146</td><td rowspan="1" colspan="1">Malaysia, Sarawak</td><td rowspan="1" colspan="1">
                <ext-link xmlns:xlink="http://www.w3.org/1999/xlink" ext-link-type="gen" xlink:href="MT367500" xlink:type="simple">MT367500</ext-link>
              </td></tr><tr><td rowspan="1" colspan="1"><italic><tp:taxon-name><tp:taxon-name-part taxon-name-part-type="genus" reg="Ancyronyx">Ancyronyx</tp:taxon-name-part> <tp:taxon-name-part taxon-name-part-type="species" reg="lianlabangorum">lianlabangorum</tp:taxon-name-part></tp:taxon-name></italic> JK144</td><td rowspan="1" colspan="1">Malaysia, Sarawak</td><td rowspan="1" colspan="1">
                <ext-link xmlns:xlink="http://www.w3.org/1999/xlink" ext-link-type="gen" xlink:href="MT367501" xlink:type="simple">MT367501</ext-link>
              </td></tr><tr><td rowspan="1" colspan="1"><italic><tp:taxon-name><tp:taxon-name-part taxon-name-part-type="genus" reg="Ancyronyx">Ancyronyx</tp:taxon-name-part> <tp:taxon-name-part taxon-name-part-type="species" reg="lianlabangorum">lianlabangorum</tp:taxon-name-part></tp:taxon-name></italic> JK145</td><td rowspan="1" colspan="1">Malaysia, Sarawak</td><td rowspan="1" colspan="1">
                <ext-link xmlns:xlink="http://www.w3.org/1999/xlink" ext-link-type="gen" xlink:href="MT367502" xlink:type="simple">MT367502</ext-link>
              </td></tr><tr><td rowspan="1" colspan="1"><italic><tp:taxon-name><tp:taxon-name-part taxon-name-part-type="genus" reg="Ancyronyx">Ancyronyx</tp:taxon-name-part> <tp:taxon-name-part taxon-name-part-type="species" reg="pulcherrimus">pulcherrimus</tp:taxon-name-part></tp:taxon-name></italic> FZ1632A</td><td rowspan="1" colspan="1">Malaysia, Sarawak</td><td rowspan="1" colspan="1">–</td></tr><tr><td rowspan="1" colspan="1"><italic><tp:taxon-name><tp:taxon-name-part taxon-name-part-type="genus" reg="Ancyronyx">Ancyronyx</tp:taxon-name-part> <tp:taxon-name-part taxon-name-part-type="species" reg="pulcherrimus">pulcherrimus</tp:taxon-name-part></tp:taxon-name></italic> FR324</td><td rowspan="1" colspan="1">Brunei</td><td rowspan="1" colspan="1">
                <ext-link xmlns:xlink="http://www.w3.org/1999/xlink" ext-link-type="gen" xlink:href="MT568725" xlink:type="simple">MT568725</ext-link>
              </td></tr><tr><td rowspan="1" colspan="1"><italic><tp:taxon-name><tp:taxon-name-part taxon-name-part-type="genus" reg="Ancyronyx">Ancyronyx</tp:taxon-name-part> <tp:taxon-name-part taxon-name-part-type="species" reg="pulcherrimus">pulcherrimus</tp:taxon-name-part></tp:taxon-name></italic> JK100</td><td rowspan="1" colspan="1">Malaysia, Sarawak</td><td rowspan="1" colspan="1">
                <ext-link xmlns:xlink="http://www.w3.org/1999/xlink" ext-link-type="gen" xlink:href="MT367503" xlink:type="simple">MT367503</ext-link>
              </td></tr><tr><td rowspan="1" colspan="1"><italic><tp:taxon-name><tp:taxon-name-part taxon-name-part-type="genus" reg="Ancyronyx">Ancyronyx</tp:taxon-name-part> <tp:taxon-name-part taxon-name-part-type="species" reg="pulcherrimus">pulcherrimus</tp:taxon-name-part></tp:taxon-name></italic> JK101</td><td rowspan="1" colspan="1">Malaysia, Sarawak</td><td rowspan="1" colspan="1">
                <ext-link xmlns:xlink="http://www.w3.org/1999/xlink" ext-link-type="gen" xlink:href="MT367504" xlink:type="simple">MT367504</ext-link>
              </td></tr><tr><td rowspan="1" colspan="1"><italic><tp:taxon-name><tp:taxon-name-part taxon-name-part-type="genus" reg="Ancyronyx">Ancyronyx</tp:taxon-name-part> <tp:taxon-name-part taxon-name-part-type="species" reg="pulcherrimus">pulcherrimus</tp:taxon-name-part></tp:taxon-name></italic> JK102</td><td rowspan="1" colspan="1">Malaysia, Sarawak</td><td rowspan="1" colspan="1">
                <ext-link xmlns:xlink="http://www.w3.org/1999/xlink" ext-link-type="gen" xlink:href="MT367505" xlink:type="simple">MT367505</ext-link>
              </td></tr><tr><td rowspan="1" colspan="1"><italic><tp:taxon-name><tp:taxon-name-part taxon-name-part-type="genus" reg="Ancyronyx">Ancyronyx</tp:taxon-name-part> <tp:taxon-name-part taxon-name-part-type="species" reg="pulcherrimus">pulcherrimus</tp:taxon-name-part></tp:taxon-name></italic> JK214</td><td rowspan="1" colspan="1">Malaysia, Sarawak</td><td rowspan="1" colspan="1">
                <ext-link xmlns:xlink="http://www.w3.org/1999/xlink" ext-link-type="gen" xlink:href="MT367506" xlink:type="simple">MT367506</ext-link>
              </td></tr><tr><td rowspan="1" colspan="1"><italic><tp:taxon-name><tp:taxon-name-part taxon-name-part-type="genus" reg="Ancyronyx">Ancyronyx</tp:taxon-name-part> <tp:taxon-name-part taxon-name-part-type="species" reg="pulcherrimus">pulcherrimus</tp:taxon-name-part></tp:taxon-name></italic> JK215</td><td rowspan="1" colspan="1">Malaysia, Sarawak</td><td rowspan="1" colspan="1">
                <ext-link xmlns:xlink="http://www.w3.org/1999/xlink" ext-link-type="gen" xlink:href="MT367507" xlink:type="simple">MT367507</ext-link>
              </td></tr><tr><td rowspan="1" colspan="1"><italic><tp:taxon-name><tp:taxon-name-part taxon-name-part-type="genus" reg="Ancyronyx">Ancyronyx</tp:taxon-name-part> <tp:taxon-name-part taxon-name-part-type="species" reg="pulcherrimus">pulcherrimus</tp:taxon-name-part></tp:taxon-name></italic> JK213</td><td rowspan="1" colspan="1">Malaysia, Sarawak</td><td rowspan="1" colspan="1">
                <ext-link xmlns:xlink="http://www.w3.org/1999/xlink" ext-link-type="gen" xlink:href="MT367508" xlink:type="simple">MT367508</ext-link>
              </td></tr><tr><td rowspan="1" colspan="1"><italic><tp:taxon-name><tp:taxon-name-part taxon-name-part-type="genus" reg="Ancyronyx">Ancyronyx</tp:taxon-name-part> <tp:taxon-name-part taxon-name-part-type="species" reg="pulcherrimus">pulcherrimus</tp:taxon-name-part></tp:taxon-name></italic> JK208</td><td rowspan="1" colspan="1">Malaysia, Sarawak</td><td rowspan="1" colspan="1">
                <ext-link xmlns:xlink="http://www.w3.org/1999/xlink" ext-link-type="gen" xlink:href="MT367509" xlink:type="simple">MT367509</ext-link>
              </td></tr><tr><td rowspan="1" colspan="1"><italic><tp:taxon-name><tp:taxon-name-part taxon-name-part-type="genus" reg="Ancyronyx">Ancyronyx</tp:taxon-name-part> <tp:taxon-name-part taxon-name-part-type="species" reg="pulcherrimus">pulcherrimus</tp:taxon-name-part></tp:taxon-name></italic> JK195</td><td rowspan="1" colspan="1">Malaysia, Sarawak</td><td rowspan="1" colspan="1">
                <ext-link xmlns:xlink="http://www.w3.org/1999/xlink" ext-link-type="gen" xlink:href="MT367510" xlink:type="simple">MT367510</ext-link>
              </td></tr><tr><td rowspan="1" colspan="1"><italic><tp:taxon-name><tp:taxon-name-part taxon-name-part-type="genus" reg="Ancyronyx">Ancyronyx</tp:taxon-name-part> <tp:taxon-name-part taxon-name-part-type="species" reg="pulcherrimus">pulcherrimus</tp:taxon-name-part></tp:taxon-name></italic> JK106</td><td rowspan="1" colspan="1">Malaysia, Sarawak</td><td rowspan="1" colspan="1">
                <ext-link xmlns:xlink="http://www.w3.org/1999/xlink" ext-link-type="gen" xlink:href="MT367511" xlink:type="simple">MT367511</ext-link>
              </td></tr><tr><td rowspan="1" colspan="1"><italic><tp:taxon-name><tp:taxon-name-part taxon-name-part-type="genus" reg="Ancyronyx">Ancyronyx</tp:taxon-name-part> <tp:taxon-name-part taxon-name-part-type="species" reg="pulcherrimus">pulcherrimus</tp:taxon-name-part></tp:taxon-name></italic> JK193</td><td rowspan="1" colspan="1">Malaysia, Sarawak</td><td rowspan="1" colspan="1">
                <ext-link xmlns:xlink="http://www.w3.org/1999/xlink" ext-link-type="gen" xlink:href="MT367512" xlink:type="simple">MT367512</ext-link>
              </td></tr><tr><td rowspan="1" colspan="1"><italic><tp:taxon-name><tp:taxon-name-part taxon-name-part-type="genus" reg="Ancyronyx">Ancyronyx</tp:taxon-name-part> <tp:taxon-name-part taxon-name-part-type="species" reg="pulcherrimus">pulcherrimus</tp:taxon-name-part></tp:taxon-name></italic> FR344</td><td rowspan="1" colspan="1">Malaysia, Sarawak</td><td rowspan="1" colspan="1">
                <ext-link xmlns:xlink="http://www.w3.org/1999/xlink" ext-link-type="gen" xlink:href="MT568724" xlink:type="simple">MT568724</ext-link>
              </td></tr><tr><td rowspan="1" colspan="1"><italic><tp:taxon-name><tp:taxon-name-part taxon-name-part-type="genus" reg="Ancyronyx">Ancyronyx</tp:taxon-name-part> <tp:taxon-name-part taxon-name-part-type="species" reg="pulcherrimus">pulcherrimus</tp:taxon-name-part></tp:taxon-name></italic> JK12</td><td rowspan="1" colspan="1">Malaysia, Sarawak</td><td rowspan="1" colspan="1">
                <ext-link xmlns:xlink="http://www.w3.org/1999/xlink" ext-link-type="gen" xlink:href="MT367513" xlink:type="simple">MT367513</ext-link>
              </td></tr><tr><td rowspan="1" colspan="1"><italic><tp:taxon-name><tp:taxon-name-part taxon-name-part-type="genus" reg="Ancyronyx">Ancyronyx</tp:taxon-name-part> <tp:taxon-name-part taxon-name-part-type="species" reg="pulcherrimus">pulcherrimus</tp:taxon-name-part></tp:taxon-name></italic> JK199</td><td rowspan="1" colspan="1">Malaysia, Sarawak</td><td rowspan="1" colspan="1">
                <ext-link xmlns:xlink="http://www.w3.org/1999/xlink" ext-link-type="gen" xlink:href="MT367514" xlink:type="simple">MT367514</ext-link>
              </td></tr><tr><td rowspan="1" colspan="1"><italic><tp:taxon-name><tp:taxon-name-part taxon-name-part-type="genus" reg="Ancyronyx">Ancyronyx</tp:taxon-name-part> <tp:taxon-name-part taxon-name-part-type="species" reg="pulcherrimus">pulcherrimus</tp:taxon-name-part></tp:taxon-name></italic> JK105</td><td rowspan="1" colspan="1">Malaysia, Sarawak</td><td rowspan="1" colspan="1">
                <ext-link xmlns:xlink="http://www.w3.org/1999/xlink" ext-link-type="gen" xlink:href="MT367515" xlink:type="simple">MT367515</ext-link>
              </td></tr><tr><td rowspan="1" colspan="1"><italic><tp:taxon-name><tp:taxon-name-part taxon-name-part-type="genus" reg="Ancyronyx">Ancyronyx</tp:taxon-name-part> <tp:taxon-name-part taxon-name-part-type="species" reg="pulcherrimus">pulcherrimus</tp:taxon-name-part></tp:taxon-name></italic> JK197</td><td rowspan="1" colspan="1">Malaysia, Sarawak</td><td rowspan="1" colspan="1">
                <ext-link xmlns:xlink="http://www.w3.org/1999/xlink" ext-link-type="gen" xlink:href="MT367516" xlink:type="simple">MT367516</ext-link>
              </td></tr><tr><td rowspan="1" colspan="1"><italic><tp:taxon-name><tp:taxon-name-part taxon-name-part-type="genus" reg="Ancyronyx">Ancyronyx</tp:taxon-name-part> <tp:taxon-name-part taxon-name-part-type="species" reg="procerus">procerus</tp:taxon-name-part></tp:taxon-name></italic> JK143</td><td rowspan="1" colspan="1">Malaysia, Sarawak</td><td rowspan="1" colspan="1">
                <ext-link xmlns:xlink="http://www.w3.org/1999/xlink" ext-link-type="gen" xlink:href="MT367517" xlink:type="simple">MT367517</ext-link>
              </td></tr><tr><td rowspan="1" colspan="1"><italic><tp:taxon-name><tp:taxon-name-part taxon-name-part-type="genus" reg="Ancyronyx">Ancyronyx</tp:taxon-name-part> <tp:taxon-name-part taxon-name-part-type="species" reg="procerus">procerus</tp:taxon-name-part></tp:taxon-name></italic> JK142</td><td rowspan="1" colspan="1">Malaysia, Sarawak</td><td rowspan="1" colspan="1">
                <ext-link xmlns:xlink="http://www.w3.org/1999/xlink" ext-link-type="gen" xlink:href="MT367518" xlink:type="simple">MT367518</ext-link>
              </td></tr><tr><td rowspan="1" colspan="1"><italic><tp:taxon-name><tp:taxon-name-part taxon-name-part-type="genus" reg="Ancyronyx">Ancyronyx</tp:taxon-name-part> <tp:taxon-name-part taxon-name-part-type="species" reg="procerus">procerus</tp:taxon-name-part></tp:taxon-name></italic> JK37</td><td rowspan="1" colspan="1">Malaysia, Sarawak</td><td rowspan="1" colspan="1">
                <ext-link xmlns:xlink="http://www.w3.org/1999/xlink" ext-link-type="gen" xlink:href="MT367519" xlink:type="simple">MT367519</ext-link>
              </td></tr><tr><td rowspan="1" colspan="1"><italic><tp:taxon-name><tp:taxon-name-part taxon-name-part-type="genus" reg="Ancyronyx">Ancyronyx</tp:taxon-name-part> <tp:taxon-name-part taxon-name-part-type="species" reg="sarawacensis">sarawacensis</tp:taxon-name-part></tp:taxon-name></italic> JK38</td><td rowspan="1" colspan="1">Malaysia, Sarawak</td><td rowspan="1" colspan="1">
                <ext-link xmlns:xlink="http://www.w3.org/1999/xlink" ext-link-type="gen" xlink:href="MT367520" xlink:type="simple">MT367520</ext-link>
              </td></tr><tr><td rowspan="1" colspan="1"><italic><tp:taxon-name><tp:taxon-name-part taxon-name-part-type="genus" reg="Ancyronyx">Ancyronyx</tp:taxon-name-part> <tp:taxon-name-part taxon-name-part-type="species" reg="sarawacensis">sarawacensis</tp:taxon-name-part></tp:taxon-name></italic> JK39</td><td rowspan="1" colspan="1">Malaysia, Sarawak</td><td rowspan="1" colspan="1">
                <ext-link xmlns:xlink="http://www.w3.org/1999/xlink" ext-link-type="gen" xlink:href="MT367521" xlink:type="simple">MT367521</ext-link>
              </td></tr><tr><td rowspan="1" colspan="1"><italic><tp:taxon-name><tp:taxon-name-part taxon-name-part-type="genus" reg="Ancyronyx">Ancyronyx</tp:taxon-name-part> <tp:taxon-name-part taxon-name-part-type="species" reg="clisteri">clisteri</tp:taxon-name-part></tp:taxon-name></italic> H44</td><td rowspan="1" colspan="1">Brunei</td><td rowspan="1" colspan="1">
                <ext-link xmlns:xlink="http://www.w3.org/1999/xlink" ext-link-type="gen" xlink:href="LR735553" xlink:type="simple">LR735553</ext-link>
              </td></tr><tr><td rowspan="1" colspan="1"><italic><tp:taxon-name><tp:taxon-name-part taxon-name-part-type="genus" reg="Ancyronyx">Ancyronyx</tp:taxon-name-part> <tp:taxon-name-part taxon-name-part-type="species" reg="clisteri">clisteri</tp:taxon-name-part></tp:taxon-name></italic> FZ1640</td><td rowspan="1" colspan="1">Malaysia, Sarawak</td><td rowspan="1" colspan="1">
                <ext-link xmlns:xlink="http://www.w3.org/1999/xlink" ext-link-type="gen" xlink:href="MK505421" xlink:type="simple">MK505421</ext-link>
              </td></tr><tr><td rowspan="1" colspan="1"><italic><tp:taxon-name><tp:taxon-name-part taxon-name-part-type="genus" reg="Graphelmis">Graphelmis</tp:taxon-name-part> <tp:taxon-name-part taxon-name-part-type="species" reg="monticola">monticola</tp:taxon-name-part></tp:taxon-name></italic> FZ530</td><td rowspan="1" colspan="1">Malaysia, Kelantan</td><td rowspan="1" colspan="1">
                <ext-link xmlns:xlink="http://www.w3.org/1999/xlink" ext-link-type="gen" xlink:href="MK505416" xlink:type="simple">MK505416</ext-link>
              </td></tr><tr><td rowspan="1" colspan="1"><italic><tp:taxon-name><tp:taxon-name-part taxon-name-part-type="genus" reg="Graphelmis">Graphelmis</tp:taxon-name-part> <tp:taxon-name-part taxon-name-part-type="species" reg="anulata">anulata</tp:taxon-name-part></tp:taxon-name></italic> FZ510</td><td rowspan="1" colspan="1">Malaysia, Pahang</td><td rowspan="1" colspan="1">
                <ext-link xmlns:xlink="http://www.w3.org/1999/xlink" ext-link-type="gen" xlink:href="MK505424" xlink:type="simple">MK505424</ext-link>
              </td></tr><tr><td rowspan="1" colspan="1"><italic><tp:taxon-name><tp:taxon-name-part taxon-name-part-type="genus" reg="Graphelmis">Graphelmis</tp:taxon-name-part> <tp:taxon-name-part taxon-name-part-type="species" reg="obesa">obesa</tp:taxon-name-part></tp:taxon-name></italic> FZ544</td><td rowspan="1" colspan="1">Malaysia, Sabah</td><td rowspan="1" colspan="1">
                <ext-link xmlns:xlink="http://www.w3.org/1999/xlink" ext-link-type="gen" xlink:href="MK505408" xlink:type="simple">MK505408</ext-link>
              </td></tr></tbody></table></table-wrap><table-wrap id="T4" position="float" orientation="portrait"><label>Table 4.</label><caption><p>Metric characters of <italic><tp:taxon-name><tp:taxon-name-part taxon-name-part-type="genus" reg="Ancyronyx">Ancyronyx</tp:taxon-name-part> <tp:taxon-name-part taxon-name-part-type="species" reg="lianlabangorum">lianlabangorum</tp:taxon-name-part></tp:taxon-name></italic> sp. nov. and <italic><tp:taxon-name><tp:taxon-name-part taxon-name-part-type="genus" reg="Ancyronyx">A.</tp:taxon-name-part> <tp:taxon-name-part taxon-name-part-type="species" reg="pulcherrimus">pulcherrimus</tp:taxon-name-part></tp:taxon-name></italic>, parameters are provided as range and mean ± standard deviation.</p></caption><table id="TID0EP1BG" rules="all"><tbody><tr><th rowspan="4" colspan="1"/><th rowspan="2" colspan="2"><italic><tp:taxon-name><tp:taxon-name-part taxon-name-part-type="genus" reg="Ancyronyx">A.</tp:taxon-name-part> <tp:taxon-name-part taxon-name-part-type="species" reg="lianlabangorum">lianlabangorum</tp:taxon-name-part></tp:taxon-name></italic> sp. nov.</th><th rowspan="1" colspan="2">
                  <italic><tp:taxon-name><tp:taxon-name-part taxon-name-part-type="genus" reg="Ancyronyx">A.</tp:taxon-name-part> <tp:taxon-name-part taxon-name-part-type="species" reg="pulcherrimus">pulcherrimus</tp:taxon-name-part></tp:taxon-name></italic>
                </th><th rowspan="1" colspan="2">
                  <italic><tp:taxon-name><tp:taxon-name-part taxon-name-part-type="genus" reg="Ancyronyx">A.</tp:taxon-name-part> <tp:taxon-name-part taxon-name-part-type="species" reg="pulcherrimus">pulcherrimus</tp:taxon-name-part></tp:taxon-name></italic>
                </th><th rowspan="1" colspan="2">
                  <italic><tp:taxon-name><tp:taxon-name-part taxon-name-part-type="genus" reg="Ancyronyx">A.</tp:taxon-name-part> <tp:taxon-name-part taxon-name-part-type="species" reg="pulcherrimus">pulcherrimus</tp:taxon-name-part></tp:taxon-name></italic>
                </th><th rowspan="1" colspan="2">
                  <italic><tp:taxon-name><tp:taxon-name-part taxon-name-part-type="genus" reg="Ancyronyx">A.</tp:taxon-name-part> <tp:taxon-name-part taxon-name-part-type="species" reg="pulcherrimus">pulcherrimus</tp:taxon-name-part></tp:taxon-name></italic>
                </th></tr><tr><th rowspan="1" colspan="2">Aggregated data</th><th rowspan="1" colspan="2">Lineage 1</th><th rowspan="1" colspan="2">Lineage 2</th><th rowspan="1" colspan="2">Lineage 3</th></tr><tr><th rowspan="1" colspan="1">Males</th><th rowspan="1" colspan="1">Females</th><th rowspan="1" colspan="1">Males</th><th rowspan="1" colspan="1">Females</th><th rowspan="1" colspan="1">Males</th><th rowspan="1" colspan="1">Females</th><th rowspan="1" colspan="1">Males</th><th rowspan="1" colspan="1">Females</th><th rowspan="1" colspan="1">Males</th><th rowspan="1" colspan="1">Females</th></tr><tr><th rowspan="1" colspan="1"><italic>N</italic> = 13</th><th rowspan="1" colspan="1"><italic>N</italic> = 9</th><th rowspan="1" colspan="1"><italic>N</italic> = 17</th><th rowspan="1" colspan="1"><italic>N</italic> = 18</th><th rowspan="1" colspan="1"><italic>N</italic> = 9</th><th rowspan="1" colspan="1"><italic>N</italic> = 14</th><th rowspan="1" colspan="1"><italic>N</italic> = 1</th><th rowspan="1" colspan="1"><italic>N</italic> = 1</th><th rowspan="1" colspan="1"><italic>N</italic> = 3</th><th rowspan="1" colspan="1"><italic>N</italic> = 1</th></tr><tr><td rowspan="1" colspan="1"><abbrev xmlns:xlink="http://www.w3.org/1999/xlink" xlink:title="body length without head" id="ABBRID0E1DBG" xlink:type="simple">BL</abbrev>: mm</td><td rowspan="1" colspan="1">2.54–3.01 2.73 ± 0.12</td><td rowspan="1" colspan="1">2.67–3.01 2.86 ± 0.11</td><td rowspan="1" colspan="1">1.62–1.84 1.74 ± 0.06</td><td rowspan="1" colspan="1">1.70–2.04 1.89 ± 0.09</td><td rowspan="1" colspan="1">1.68–1.84 1.76 ± 0.06</td><td rowspan="1" colspan="1">1.76–2.04 1.92 ± 0.06</td><td rowspan="1" colspan="1">1.70</td><td rowspan="1" colspan="1">1.76</td><td rowspan="1" colspan="1">1.68–1.76</td><td rowspan="1" colspan="1">1.88</td></tr><tr><td rowspan="1" colspan="1">
                  <bold><abbrev xmlns:xlink="http://www.w3.org/1999/xlink" xlink:title="elytral length" id="ABBRID0ECFBG" xlink:type="simple">EL</abbrev>: mm</bold>
                </td><td rowspan="1" colspan="1">
                  <bold>1.86–2.08 1.95 ± 0.07</bold>
                </td><td rowspan="1" colspan="1">
                  <bold>1.90–2.14 2.04 ± 0.08</bold>
                </td><td rowspan="1" colspan="1">
                  <bold>1.12–1.24 1.19 ± 0.04</bold>
                </td><td rowspan="1" colspan="1">
                  <bold>1.18–1.40 1.30 ± 0.06</bold>
                </td><td rowspan="1" colspan="1">
                  <bold>1.12–1.24 1.93 ± 0.04</bold>
                </td><td rowspan="1" colspan="1">
                  <bold>1.18–1.40 1.32 ± 0.05</bold>
                </td><td rowspan="1" colspan="1">
                  <bold>1.20</bold>
                </td><td rowspan="1" colspan="1">
                  <bold>1.20</bold>
                </td><td rowspan="1" colspan="1">
                  <bold>1.14–1.24</bold>
                </td><td rowspan="1" colspan="1">
                  <bold>1.30</bold>
                </td></tr><tr><td rowspan="1" colspan="1"><abbrev xmlns:xlink="http://www.w3.org/1999/xlink" xlink:title="maximum combined elytral width" id="ABBRID0EIHBG" xlink:type="simple">EW</abbrev>: mm</td><td rowspan="1" colspan="1">1.26–1.36 1.32 ± 0.04</td><td rowspan="1" colspan="1">1.30–1.42 1.37 ± 0.05</td><td rowspan="1" colspan="1">0.74–0.82 0.78 ± 0.03</td><td rowspan="1" colspan="1">0.78–0.88 0.84 ± 0.02</td><td rowspan="1" colspan="1">0.76–0.82 0.79 ± 0.02</td><td rowspan="1" colspan="1">0.80–0.88 0.84 ± 0.02</td><td rowspan="1" colspan="1">0.74</td><td rowspan="1" colspan="1">0.80</td><td rowspan="1" colspan="1">0.80–0.82</td><td rowspan="1" colspan="1">0.82</td></tr><tr><td rowspan="1" colspan="1">
                  <bold><abbrev xmlns:xlink="http://www.w3.org/1999/xlink" xlink:title="body length without head" id="ABBRID0EQIBG" xlink:type="simple">BL</abbrev>/<abbrev xmlns:xlink="http://www.w3.org/1999/xlink" xlink:title="maximum combined elytral width" id="ABBRID0EUIBG" xlink:type="simple">EW</abbrev></bold>
                </td><td rowspan="1" colspan="1">
                  <bold>2.02–2.21 2.08 ± 0.05</bold>
                </td><td rowspan="1" colspan="1">
                  <bold>2.04–2.16 2.09 ± 0.03</bold>
                </td><td rowspan="1" colspan="1">
                  <bold>2.10–2.42 2.23 ± 0.08</bold>
                </td><td rowspan="1" colspan="1">
                  <bold>2.09–2.43 2.26 ± 0.07</bold>
                </td><td rowspan="1" colspan="1">
                  <bold>2.17–2.42 2.25 ± 0.08</bold>
                </td><td rowspan="1" colspan="1">
                  <bold>2.20–2.43 2.29 ± 0.06</bold>
                </td><td rowspan="1" colspan="1">
                  <bold>2.30</bold>
                </td><td rowspan="1" colspan="1">
                  <bold>2.20</bold>
                </td><td rowspan="1" colspan="1">
                  <bold>2.10–2.15</bold>
                </td><td rowspan="1" colspan="1">
                  <bold>2.29</bold>
                </td></tr><tr><td rowspan="1" colspan="1"><abbrev xmlns:xlink="http://www.w3.org/1999/xlink" xlink:title="elytral length" id="ABBRID0EZKBG" xlink:type="simple">EL</abbrev>/<abbrev xmlns:xlink="http://www.w3.org/1999/xlink" xlink:title="maximum combined elytral width" id="ABBRID0E4KBG" xlink:type="simple">EW</abbrev></td><td rowspan="1" colspan="1">1.44–1.53 1.49 ± 0.02</td><td rowspan="1" colspan="1">0.93–1.02 0.97 ± 0.03</td><td rowspan="1" colspan="1">1.39–1.63 1.52 ± 0.07</td><td rowspan="1" colspan="1">1.47–1.67 1.56 ± 0.05</td><td rowspan="1" colspan="1">1.39–1.63 1.52 ± 0.07</td><td rowspan="1" colspan="1">1.48–1.67 1.57 ± 0.05</td><td rowspan="1" colspan="1">1.62</td><td rowspan="1" colspan="1">1.50</td><td rowspan="1" colspan="1">1.43–1.51</td><td rowspan="1" colspan="1">1.59</td></tr><tr><td rowspan="1" colspan="1">
                  <bold><abbrev xmlns:xlink="http://www.w3.org/1999/xlink" xlink:title="pronotal length" id="ABBRID0EEMBG" xlink:type="simple">PL</abbrev>: mm</bold>
                </td><td rowspan="1" colspan="1">
                  <bold>0.78–0.90 0.82 ± 0.03</bold>
                </td><td rowspan="1" colspan="1">
                  <bold>0.78–0.92 0.86 ± 0.05</bold>
                </td><td rowspan="1" colspan="1">
                  <bold>0.50–0.60 0.55 ± 0.03</bold>
                </td><td rowspan="1" colspan="1">
                  <bold>0.54–0.66 0.60 ± 0.03</bold>
                </td><td rowspan="1" colspan="1">
                  <bold>0.52–0.60 0.56 ± 0.03</bold>
                </td><td rowspan="1" colspan="1">
                  <bold>0.56–0.66 0.61 ± 0.03</bold>
                </td><td rowspan="1" colspan="1">
                  <bold>0.52</bold>
                </td><td rowspan="1" colspan="1">
                  <bold>1.58</bold>
                </td><td rowspan="1" colspan="1">
                  <bold>0.54–0.56</bold>
                </td><td rowspan="1" colspan="1">
                  <bold>0.60</bold>
                </td></tr><tr><td rowspan="1" colspan="1"><abbrev xmlns:xlink="http://www.w3.org/1999/xlink" xlink:title="maximum pronotal width" id="ABBRID0EKOBG" xlink:type="simple">MW</abbrev>: mm</td><td rowspan="1" colspan="1">1.02–1.16 1.08 ± 0.04</td><td rowspan="1" colspan="1">1.00–1.20 1.11 ± 0.06</td><td rowspan="1" colspan="1">0.68–0.76 0.71 ± 0.03</td><td rowspan="1" colspan="1">0.70–0.84 0.77 ± 0.04</td><td rowspan="1" colspan="1">0.68–0.76 0.72 ± 0.03</td><td rowspan="1" colspan="1">0.72–0.84 0.78 ± 0.03</td><td rowspan="1" colspan="1">0.70</td><td rowspan="1" colspan="1">0.72</td><td rowspan="1" colspan="1">0.72–0.76</td><td rowspan="1" colspan="1">0.76</td></tr><tr><td rowspan="1" colspan="1">
                  <bold><abbrev xmlns:xlink="http://www.w3.org/1999/xlink" xlink:title="pronotal length" id="ABBRID0ESPBG" xlink:type="simple">PL</abbrev>/<abbrev xmlns:xlink="http://www.w3.org/1999/xlink" xlink:title="maximum pronotal width" id="ABBRID0EWPBG" xlink:type="simple">MW</abbrev></bold>
                </td><td rowspan="1" colspan="1">
                  <bold>0.70–0.78 0.75 ± 0.02</bold>
                </td><td rowspan="1" colspan="1">
                  <bold>0.74–0.79 0.77 ± 0.02</bold>
                </td><td rowspan="1" colspan="1">
                  <bold>0.74–0.82 0.77 ± 0.03</bold>
                </td><td rowspan="1" colspan="1">
                  <bold>0.73–0.85 0.78 ± 0.03</bold>
                </td><td rowspan="1" colspan="1">
                  <bold>0.74–0.83 0.78 ± 0.03</bold>
                </td><td rowspan="1" colspan="1">
                  <bold>0.73–0.85 0.78 ± 0.03</bold>
                </td><td rowspan="1" colspan="1">
                  <bold>0.74</bold>
                </td><td rowspan="1" colspan="1">
                  <bold>0.81</bold>
                </td><td rowspan="1" colspan="1">
                  <bold>0.74–0.78</bold>
                </td><td rowspan="1" colspan="1">
                  <bold>0.79</bold>
                </td></tr><tr><td rowspan="1" colspan="1"><abbrev xmlns:xlink="http://www.w3.org/1999/xlink" xlink:title="head width including eyes" id="ABBRID0E2RBG" xlink:type="simple">HW</abbrev>: mm</td><td rowspan="1" colspan="1">0.60–0.68 0.62 ± 0.02</td><td rowspan="1" colspan="1">0.62–0.68 0.65 ± 0.02</td><td rowspan="1" colspan="1">0.40–0.46 0.42 ± 0.02</td><td rowspan="1" colspan="1">0.42–0.48 0.46 ± 0.02</td><td rowspan="1" colspan="1">0.40–0.44 0.42 ± 0.02</td><td rowspan="1" colspan="1">0.44–0.48 0.46 ± 0.02</td><td rowspan="1" colspan="1">0.42</td><td rowspan="1" colspan="1">0.44</td><td rowspan="1" colspan="1">0.42–0.46</td><td rowspan="1" colspan="1">0.44</td></tr><tr><td rowspan="1" colspan="1">
                  <bold><abbrev xmlns:xlink="http://www.w3.org/1999/xlink" xlink:title="interocular distance" id="ABBRID0EDTBG" xlink:type="simple">ID</abbrev>: mm</bold>
                </td><td rowspan="1" colspan="1">
                  <bold>0.34–0.40 0.37 ± 0.01</bold>
                </td><td rowspan="1" colspan="1">
                  <bold>0.34–0.40 0.39 ± 0.02</bold>
                </td><td rowspan="1" colspan="1">
                  <bold>0.22–0.26 0.23 ± 0.01</bold>
                </td><td rowspan="1" colspan="1">
                  <bold>0.22–0.28 0.25 ± 0.01</bold>
                </td><td rowspan="1" colspan="1">
                  <bold>0.22–0.26 0.24 ± 0.01</bold>
                </td><td rowspan="1" colspan="1">
                  <bold>0.24–0.28 0.25 ± 0.01</bold>
                </td><td rowspan="1" colspan="1">
                  <bold>0.24</bold>
                </td><td rowspan="1" colspan="1">
                  <bold>0.26</bold>
                </td><td rowspan="1" colspan="1">
                  <bold>0.22–0.24</bold>
                </td><td rowspan="1" colspan="1">
                  <bold>0.24</bold>
                </td></tr></tbody></table></table-wrap><fig id="F5" position="float" orientation="portrait"><object-id xmlns:xlink="http://www.w3.org/1999/xlink" content-type="doi" xlink:type="simple">10.3897/zookeys.1003.55541.figure5</object-id><object-id xmlns:xlink="http://www.w3.org/1999/xlink" content-type="arpha" xlink:type="simple">76AD6963-74E9-5C39-8B47-9FA3B0821865</object-id><label>Figure 5.</label><caption><p>Habitats of <italic><tp:taxon-name><tp:taxon-name-part taxon-name-part-type="genus" reg="Ancyronyx">Ancyronyx</tp:taxon-name-part> <tp:taxon-name-part taxon-name-part-type="species" reg="lianlabangorum">lianlabangorum</tp:taxon-name-part></tp:taxon-name></italic> sp. nov. (<bold>A–C</bold>) and <italic><tp:taxon-name><tp:taxon-name-part taxon-name-part-type="genus" reg="Ancyronyx">A.</tp:taxon-name-part> <tp:taxon-name-part taxon-name-part-type="species" reg="pulcherrimus">pulcherrimus</tp:taxon-name-part></tp:taxon-name></italic> (<bold>D</bold>) <bold>A</bold> type locality, Pa’ Ramudu River <bold>B</bold> Pa’ Masia River <bold>C</bold> Pa’ Kasi River <bold>D</bold> shaded shallow creek in primary forest, Gunung Mulu <abbrev xmlns:xlink="http://www.w3.org/1999/xlink" content-type="institution" xlink:title="Gunung Mulu National Park" id="ABBRID0EPGAI" xlink:type="simple">NP</abbrev>.</p></caption><graphic xmlns:xlink="http://www.w3.org/1999/xlink" xlink:href="zookeys-1003-031-g005.jpg" position="float" orientation="portrait" xlink:type="simple" id="oo_486556.jpg"><uri content-type="original_file" xlink:type="simple">https://binary.pensoft.net/fig/486556</uri></graphic></fig></tp:treatment-sec><ref-list><ref id="B18"><mixed-citation xmlns:xlink="http://www.w3.org/1999/xlink" xlink:type="simple"><person-group><name name-style="western"><surname>Kodada</surname><given-names>J</given-names></name><name name-style="western"><surname>Jäch</surname><given-names>MA</given-names></name><name name-style="western"><surname>Čiampor</surname><given-names>Jr F</given-names></name></person-group> (<year>2014</year>) <article-title><italic><tp:taxon-name><tp:taxon-name-part taxon-name-part-type="genus">Ancyronyx</tp:taxon-name-part> <tp:taxon-name-part taxon-name-part-type="species">reticulatus</tp:taxon-name-part></tp:taxon-name></italic> and <italic><tp:taxon-name><tp:taxon-name-part taxon-name-part-type="genus">A.</tp:taxon-name-part> <tp:taxon-name-part taxon-name-part-type="species">pulcherrimus</tp:taxon-name-part></tp:taxon-name></italic>, two new riffle beetle species from Borneo, and discussion about elmid plastron structures (<tp:taxon-name><tp:taxon-name-part taxon-name-part-type="order">Coleoptera</tp:taxon-name-part></tp:taxon-name>: <tp:taxon-name><tp:taxon-name-part taxon-name-part-type="family">Elmidae</tp:taxon-name-part></tp:taxon-name>).</article-title><source>Zootaxa</source><volume>3760</volume>(<issue>3</issue>): <fpage>383</fpage>–<lpage>395</lpage>. <ext-link xlink:type="simple" ext-link-type="doi" xlink:href="10.11646/zootaxa.3760.3.5">https://doi.org/10.11646/zootaxa.3760.3.5</ext-link></mixed-citation></ref><ref id="B17"><mixed-citation xmlns:xlink="http://www.w3.org/1999/xlink" xlink:type="simple"><person-group><name name-style="western"><surname>Jäch</surname><given-names>MA</given-names></name><name name-style="western"><surname>Kodada</surname><given-names>J</given-names></name><name name-style="western"><surname>Brojer</surname><given-names>M</given-names></name><name name-style="western"><surname>Shepard</surname><given-names>WD</given-names></name><name name-style="western"><surname>Čiampor</surname><given-names>Jr F</given-names></name></person-group> (<year>2016</year>) <tp:taxon-name><tp:taxon-name-part taxon-name-part-type="order">Coleoptera</tp:taxon-name-part></tp:taxon-name>: <tp:taxon-name><tp:taxon-name-part taxon-name-part-type="family">Elmidae</tp:taxon-name-part></tp:taxon-name> and <tp:taxon-name><tp:taxon-name-part taxon-name-part-type="family">Protelmidae</tp:taxon-name-part></tp:taxon-name>. World Catalogue of Insects (Vol. 14). Brill, XXI + 318 pp. <ext-link xlink:type="simple" ext-link-type="doi" xlink:href="10.1163/9789004291775">https://doi.org/10.1163/9789004291775</ext-link></mixed-citation></ref></ref-list></tp:taxon-treatment>
