# Supplementary material for: Ancyronyx lianlabangorum sp. nov., a new spider riffle beetle from Sarawak, and new distribution records for A. pulcherrimus Kodada, Jäch & Čiampor based on DNA barcodes (Coleoptera, Elmidae)
Source: Zookeys. 2020 Dec 14;1003:31–55. doi: 10.3897/zookeys.1003.55541 (PMC7752891; doi:10.3897/zookeys.1003.55541)
Supplement: Supplementary material 1 — Table S1. Pairwise genetic distances (Kimura 2-parameter distance) between nucleotide sequences of Ancyronyx and Graphelmis species based on the 648 bp barcoding fragment of COI. [file zookeys-1003-031-s001.xls]

## Sheet: Supplementary data 1
Table S1. Pairwise genetic distance (Kimura 2-parameter distance) between nucleotide sequences of Ancyronyx and Graphelmis species based on the 648bp barcoding fragment of COI.
	Ancyronyx_lianlabangorum_JK147	Ancyronyx_lianlabangorum_JK146	Ancyronyx_lianlabangorum_JK144	Ancyronyx_lianlabangorum_JK145	Ancyronyx_pulcherrimus_FZ1632A	Ancyronyx_pulcherrimus_FR324	Ancyronyx_pulcherrimus_JK100	Ancyronyx_pulcherrimus_JK101	Ancyronyx_pulcherrimus_JK102	Ancyronyx_pulcherrimus_JK214	Ancyronyx_pulcherrimus_JK215	Ancyronyx_pulcherrimus_JK213	Ancyronyx_pulcherrimus_JK208	Ancyronyx_pulcherrimus_JK195	Ancyronyx_pulcherrimus_JK106	Ancyronyx_pulcherrimus_JK193	Ancyronyx_pulcherrimus_FR344	Ancyronyx_pulcherrimus_JK12	Ancyronyx_pulcherrimus_JK199	Ancyronyx_pulcherrimus_JK105	Ancyronyx_pulcherrimus_JK197	Ancyronyx_procerus_JK143	Ancyronyx_procerus_JK142	Ancyronyx_procerus_JK37	Ancyronyx_sarawacensis_JK38	Ancyronyx_sarawacensis_JK39	Ancyronyx_clisteri_H44	Ancyronyx_clisteri_FZ1640	Graphelmis_monticola_FZ530	Graphelmis_anulata_FZ510	Graphelmis_obesa_FZ544
Ancyronyx_lianlabangorum_JK14735:353:313:30	-
Ancyronyx_lianlabangorum_JK146	0
Ancyronyx_lianlabangorum_JK144	0	0
Ancyronyx_lianlabangorum_JK145	0.0015456	0.0015456	0.0015456
Ancyronyx_pulcherrimus_FZ1632A	0.167619	0.167619	0.167619	0.169668
Ancyronyx_pulcherrimus_FR324	0.167619	0.167619	0.167619	0.169668	0
Ancyronyx_pulcherrimus_JK100	0.167619	0.167619	0.167619	0.169668	0	0
Ancyronyx_pulcherrimus_JK101	0.167619	0.167619	0.167619	0.169668	0	0	0
Ancyronyx_pulcherrimus_JK102	0.167619	0.167619	0.167619	0.169668	0	0	0	0
Ancyronyx_pulcherrimus_JK214	0.169668	0.169668	0.169668	0.171726	0.0015456	0.0015456	0.0015456	0.0015456	0.0015456
Ancyronyx_pulcherrimus_JK215	0.167619	0.167619	0.167619	0.169668	0.0015456	0.0015456	0.0015456	0.0015456	0.0015456	0.00309599
Ancyronyx_pulcherrimus_JK213	0.167619	0.167619	0.167619	0.169668	0.0015456	0.0015456	0.0015456	0.0015456	0.0015456	0.00309599	0
Ancyronyx_pulcherrimus_JK208	0.169668	0.169668	0.169668	0.171726	0.0015456	0.0015456	0.0015456	0.0015456	0.0015456	0.00309599	0.00309599	0.00309599
Ancyronyx_pulcherrimus_JK195	0.171726	0.171726	0.171726	0.173792	0.0188702	0.0188702	0.0188702	0.0188702	0.0188702	0.0204753	0.0204753	0.0204753	0.0172702
Ancyronyx_pulcherrimus_JK106	0.171726	0.171726	0.171726	0.173792	0.0220856	0.0220856	0.0220856	0.0220856	0.0220856	0.0237011	0.0237011	0.0237011	0.0204753	0.00309599
Ancyronyx_pulcherrimus_JK193	0.171726	0.171726	0.171726	0.173792	0.0220856	0.0220856	0.0220856	0.0220856	0.0220856	0.0237011	0.0237011	0.0237011	0.0204753	0.00309599	0
Ancyronyx_pulcherrimus_FR344	0.167619	0.167619	0.167619	0.169668	0.0253219	0.0253219	0.0253219	0.0253219	0.0253219	0.0269479	0.0269479	0.0269479	0.0269479	0.0253219	0.0285792	0.0285792
Ancyronyx_pulcherrimus_JK12	0.165578	0.165578	0.165578	0.167619	0.0285792	0.0285792	0.0285792	0.0285792	0.0285792	0.0302159	0.0302159	0.0302159	0.0302159	0.0285792	0.0318579	0.0318579	0.00621126
Ancyronyx_pulcherrimus_JK199	0.163703	0.163703	0.163703	0.16574	0.0301697	0.0301697	0.0301697	0.0301697	0.0301697	0.031809	0.031809	0.031809	0.031809	0.0301697	0.0334538	0.0334538	0.00464578	0.00464578
Ancyronyx_pulcherrimus_JK105	0.171726	0.171726	0.171726	0.173792	0.0302159	0.0302159	0.0302159	0.0302159	0.0302159	0.0318579	0.0318579	0.0318579	0.0318579	0.0335054	0.0368166	0.0368166	0.00777621	0.00777621	0.00620342
Ancyronyx_pulcherrimus_JK197	0.167619	0.167619	0.167619	0.169668	0.0302159	0.0302159	0.0302159	0.0302159	0.0302159	0.0318579	0.0318579	0.0318579	0.0318579	0.0302159	0.0335054	0.0335054	0.00777621	0.0046512	0.00620342	0.00621126
Ancyronyx_procerus_JK143	0.165422	0.165422	0.165422	0.167458	0.172547	0.172547	0.172547	0.172547	0.172547	0.174588	0.172547	0.172547	0.174588	0.166474	0.168491	0.168491	0.172547	0.170515	0.172415	0.168491	0.172547
Ancyronyx_procerus_JK142	0.165422	0.165422	0.165422	0.167458	0.172547	0.172547	0.172547	0.172547	0.172547	0.174588	0.172547	0.172547	0.174588	0.166474	0.168491	0.168491	0.172547	0.170515	0.172415	0.168491	0.172547	0
Ancyronyx_procerus_JK37	0.167458	0.167458	0.167458	0.169503	0.174588	0.174588	0.174588	0.174588	0.174588	0.176637	0.174588	0.174588	0.176637	0.168491	0.170515	0.170515	0.174588	0.172547	0.174452	0.170515	0.174588	0.0015456	0.0015456
Ancyronyx_sarawacensis_JK38	0.194044	0.194044	0.194044	0.19614	0.194781	0.194781	0.194781	0.194781	0.194781	0.192671	0.194781	0.194781	0.196899	0.19057	0.186395	0.186395	0.180196	0.178147	0.182122	0.182254	0.176106	0.176231	0.176231	0.178276
Ancyronyx_sarawacensis_JK39	0.19614	0.19614	0.19614	0.198246	0.196899	0.196899	0.196899	0.196899	0.196899	0.194781	0.196899	0.196899	0.199027	0.192671	0.188478	0.188478	0.182254	0.180196	0.184183	0.18432	0.178147	0.178276	0.178276	0.18033	0.0015456
Ancyronyx_clisteri_H44	0.202483	0.202483	0.202483	0.204615	0.195114	0.195114	0.195114	0.195114	0.195114	0.197241	0.195114	0.195114	0.197241	0.195114	0.190885	0.190885	0.182534	0.180468	0.182391	0.184609	0.180468	0.150928	0.150928	0.148971	0.0916453	0.0934735
Ancyronyx_clisteri_FZ1640	0.196281	0.196281	0.196281	0.198391	0.191051	0.191051	0.191051	0.191051	0.191051	0.193165	0.191051	0.191051	0.193165	0.195288	0.191051	0.191051	0.174452	0.176497	0.17432	0.180612	0.180612	0.158714	0.158714	0.15673	0.0951875	0.0970258	0.0252836
Graphelmis_monticola_FZ530	0.203781	0.203781	0.203781	0.205895	0.196899	0.196899	0.196899	0.196899	0.196899	0.199027	0.194781	0.194781	0.199027	0.201164	0.196899	0.196899	0.188478	0.186395	0.190421	0.19057	0.19057	0.189421	0.189421	0.187368	0.207768	0.207768	0.209252	0.207074
Graphelmis_anulata_FZ510	0.209075	0.209075	0.209075	0.20692	0.203492	0.203492	0.203492	0.203492	0.203492	0.205651	0.203492	0.203492	0.205651	0.201341	0.201341	0.201341	0.19283	0.190725	0.194781	0.190725	0.190725	0.173848	0.173848	0.175872	0.214034	0.21618	0.203441	0.201452	0.164714
Graphelmis_obesa_FZ544	0.186395	0.186395	0.186395	0.18432	0.206453	0.206453	0.206453	0.206453	0.206453	0.208641	0.204274	0.204274	0.204274	0.202105	0.199945	0.199945	0.197795	0.199945	0.20407	0.208641	0.204274	0.208437	0.208437	0.210583	0.199695	0.197603	0.216456	0.201676	0.144987	0.141608	-
