# Supplementary material for: Ancyronyx lianlabangorum sp. nov., a new spider riffle beetle from Sarawak, and new distribution records for A. pulcherrimus Kodada, Jäch & Čiampor based on DNA barcodes (Coleoptera, Elmidae)
Source: Zookeys. 2020 Dec 14;1003:31–55. doi: 10.3897/zookeys.1003.55541 (PMC7752891; doi:10.3897/zookeys.1003.55541)
Supplement: Supplementary material 4 — Table S3. Pairwise genetic distances (p-distance) between 29 amino acid sequences (216 positions) of Ancyronyx species and the genus Graphelmis (outgroup). [file zookeys-1003-031-s004.xls]

## Sheet: Supplementary data 3
Table S3. Pairwise genetic distances (p-distance) between 29 amino acid sequences (216 positions) of Ancyronyx species and the genus Graphelmis (outgroup).
	Ancyronyx_lianlabangorum_JK147	Ancyronyx_lianlabangorum_JK146	Ancyronyx_lianlabangorum_JK144	Ancyronyx_lianlabangorum_JK145	Ancyronyx_pulcherrimus_FZ1632A	Ancyronyx_pulcherrimus_FR324	Ancyronyx_pulcherrimus_JK100	Ancyronyx_pulcherrimus_JK101	Ancyronyx_pulcherrimus_JK102	Ancyronyx_pulcherrimus_JK214	Ancyronyx_pulcherrimus_JK215	Ancyronyx_pulcherrimus_JK213	Ancyronyx_pulcherrimus_JK208	Ancyronyx_pulcherrimus_JK195	Ancyronyx_pulcherrimus_JK106	Ancyronyx_pulcherrimus_JK193	Ancyronyx_pulcherrimus_FR344	Ancyronyx_pulcherrimus_JK12	Ancyronyx_pulcherrimus_JK199	Ancyronyx_pulcherrimus_JK105	Ancyronyx_pulcherrimus_JK197	Ancyronyx_procerus_JK143	Ancyronyx_procerus_JK142	Ancyronyx_procerus_JK37	Ancyronyx_sarawacensis_JK38	Ancyronyx_sarawacensis_JK39	Ancyronyx_clisteri_H44	Ancyronyx_clisteri_FZ1640	Graphelmis_monticola_FZ530	Graphelmis_obesa_FZ544	Graphelmis_anulata_FZ510
Ancyronyx_lianlabangorum_JK147	-
Ancyronyx_lianlabangorum_JK146	0
Ancyronyx_lianlabangorum_JK144	0	0
Ancyronyx_lianlabangorum_JK145	0	0	0
Ancyronyx_pulcherrimus_FZ1632A	0.0231481	0.0231481	0.0231481	0.0231481
Ancyronyx_pulcherrimus_FR324	0.0231481	0.0231481	0.0231481	0.0231481	0
Ancyronyx_pulcherrimus_JK100	0.0231481	0.0231481	0.0231481	0.0231481	0	0
Ancyronyx_pulcherrimus_JK101	0.0231481	0.0231481	0.0231481	0.0231481	0	0	0
Ancyronyx_pulcherrimus_JK102	0.0231481	0.0231481	0.0231481	0.0231481	0	0	0	0
Ancyronyx_pulcherrimus_JK214	0.0231481	0.0231481	0.0231481	0.0231481	0	0	0	0	0
Ancyronyx_pulcherrimus_JK215	0.0231481	0.0231481	0.0231481	0.0231481	0	0	0	0	0	0
Ancyronyx_pulcherrimus_JK213	0.0231481	0.0231481	0.0231481	0.0231481	0	0	0	0	0	0	0
Ancyronyx_pulcherrimus_JK208	0.0231481	0.0231481	0.0231481	0.0231481	0	0	0	0	0	0	0	0
Ancyronyx_pulcherrimus_JK195	0.0231481	0.0231481	0.0231481	0.0231481	0	0	0	0	0	0	0	0	0
Ancyronyx_pulcherrimus_JK106	0.0231481	0.0231481	0.0231481	0.0231481	0	0	0	0	0	0	0	0	0	0
Ancyronyx_pulcherrimus_JK193	0.0231481	0.0231481	0.0231481	0.0231481	0	0	0	0	0	0	0	0	0	0	0
Ancyronyx_pulcherrimus_FR344	0.0231481	0.0231481	0.0231481	0.0231481	0	0	0	0	0	0	0	0	0	0	0	0
Ancyronyx_pulcherrimus_JK12	0.0231481	0.0231481	0.0231481	0.0231481	0	0	0	0	0	0	0	0	0	0	0	0	0
Ancyronyx_pulcherrimus_JK199	0.0231481	0.0231481	0.0231481	0.0231481	0	0	0	0	0	0	0	0	0	0	0	0	0	0
Ancyronyx_pulcherrimus_JK105	0.0231481	0.0231481	0.0231481	0.0231481	0	0	0	0	0	0	0	0	0	0	0	0	0	0	0
Ancyronyx_pulcherrimus_JK197	0.0231481	0.0231481	0.0231481	0.0231481	0	0	0	0	0	0	0	0	0	0	0	0	0	0	0	0
Ancyronyx_procerus_JK143	0.0231481	0.0231481	0.0231481	0.0231481	0.0277778	0.0277778	0.0277778	0.0277778	0.0277778	0.0277778	0.0277778	0.0277778	0.0277778	0.0277778	0.0277778	0.0277778	0.0277778	0.0277778	0.0277778	0.0277778	0.0277778
Ancyronyx_procerus_JK142	0.0231481	0.0231481	0.0231481	0.0231481	0.0277778	0.0277778	0.0277778	0.0277778	0.0277778	0.0277778	0.0277778	0.0277778	0.0277778	0.0277778	0.0277778	0.0277778	0.0277778	0.0277778	0.0277778	0.0277778	0.0277778	0
Ancyronyx_procerus_JK37	0.0231481	0.0231481	0.0231481	0.0231481	0.0277778	0.0277778	0.0277778	0.0277778	0.0277778	0.0277778	0.0277778	0.0277778	0.0277778	0.0277778	0.0277778	0.0277778	0.0277778	0.0277778	0.0277778	0.0277778	0.0277778	0	0
Ancyronyx_sarawacensis_JK38	0.0277778	0.0277778	0.0277778	0.0277778	0.0416667	0.0416667	0.0416667	0.0416667	0.0416667	0.0416667	0.0416667	0.0416667	0.0416667	0.0416667	0.0416667	0.0416667	0.0416667	0.0416667	0.0416667	0.0416667	0.0416667	0.0324074	0.0324074	0.0324074
Ancyronyx_sarawacensis_JK39	0.0277778	0.0277778	0.0277778	0.0277778	0.0416667	0.0416667	0.0416667	0.0416667	0.0416667	0.0416667	0.0416667	0.0416667	0.0416667	0.0416667	0.0416667	0.0416667	0.0416667	0.0416667	0.0416667	0.0416667	0.0416667	0.0324074	0.0324074	0.0324074	0
Ancyronyx_clisteri_H44	0.0324074	0.0324074	0.0324074	0.0324074	0.0462963	0.0462963	0.0462963	0.0462963	0.0462963	0.0462963	0.0462963	0.0462963	0.0462963	0.0462963	0.0462963	0.0462963	0.0462963	0.0462963	0.0462963	0.0462963	0.0462963	0.037037	0.037037	0.037037	0.00462963	0.00462963
Ancyronyx_clisteri_FZ1640	0.0324074	0.0324074	0.0324074	0.0324074	0.0462963	0.0462963	0.0462963	0.0462963	0.0462963	0.0462963	0.0462963	0.0462963	0.0462963	0.0462963	0.0462963	0.0462963	0.0462963	0.0462963	0.0462963	0.0462963	0.0462963	0.037037	0.037037	0.037037	0.00462963	0.00462963	0
Graphelmis_monticola_FZ530	0.0462963	0.0462963	0.0462963	0.0462963	0.0462963	0.0462963	0.0462963	0.0462963	0.0462963	0.0462963	0.0462963	0.0462963	0.0462963	0.0462963	0.0462963	0.0462963	0.0462963	0.0462963	0.0462963	0.0462963	0.0462963	0.0462963	0.0462963	0.0462963	0.0555556	0.0555556	0.0601852	0.0601852
Graphelmis_obesa_FZ544	0.0509259	0.0509259	0.0509259	0.0509259	0.0462963	0.0462963	0.0462963	0.0462963	0.0462963	0.0462963	0.0462963	0.0462963	0.0462963	0.0462963	0.0462963	0.0462963	0.0462963	0.0462963	0.0462963	0.0462963	0.0462963	0.0509259	0.0509259	0.0509259	0.0555556	0.0555556	0.0601852	0.0601852	0.0185185
Graphelmis_anulata_FZ510	0.0555556	0.0555556	0.0555556	0.0555556	0.0555556	0.0555556	0.0555556	0.0555556	0.0555556	0.0555556	0.0555556	0.0555556	0.0555556	0.0555556	0.0555556	0.0555556	0.0555556	0.0555556	0.0555556	0.0555556	0.0555556	0.0555556	0.0555556	0.0555556	0.0601852	0.0601852	0.0648148	0.0648148	0.00925926	0.00925926	-
